# Supplementary material for: 4-[(E)-2-(Pyridin-2-yl)ethen­yl]pyridine–terephthalic acid (2/1)
Source: Acta Crystallogr Sect E Struct Rep Online. 2012 Nov 17;68(Pt 12):o3383–4. doi: 10.1107/S1600536812046284 (PMC3588979; doi:10.1107/S1600536812046284)
Supplement: Supplementary file 1 [file e-68-o3383-sup1.cif]

##############################################################################
#                                                                            #
# This CIF contains the data in a paper accepted for publication in          #
# Acta Crystallographica Section E. It conforms to the requirements of       #
# Notes for Authors for Acta Crystallographica Section E, and has been       #
# peer reviewed under the auspices of the IUCr Commission on Journals.       #
#                                                                            #
# Full details of the Crystallographic Information File format               #
# are given in the paper "The Crystallographic Information File (CIF):       #
# a New Standard Archive File for Crystallography" by S. R. Hall, F. H.      #
# Allen and I. D. Brown [Acta Cryst. (1991), A47, 655-685].                  #
#                                                                            #
# The current version of the core CIF dictionary is obtainable from          #
# ftp://ftp.iucr.org/pub/cif_core.dic.                                       #
#                                                                            #
# Software is freely available for graphical display of the structure(s)     #
# in this CIF. For information consult the CIF software page                 #
# http://www.iucr.org/resources/cif/software.                                #
#                                                                            #
# This file may be used for bona fide research purposes within the           #
# scientific community so long as proper attribution is given to the journal # 
# article from which it was obtained.                                        #
#                                                                            #
##############################################################################
data_I
_audit_creation_method     SHELXL-97
_chemical_name_systematic
;
4-[(<i>E</i>)-2-(Pyridin-2-yl)ethenyl]pyridine--terephthalic acid (2/1)
;
_chemical_name_common     ?
_chemical_formula_moiety     'C12 H10 N2, 0.5(C8 H6 O4)'
_chemical_formula_sum     'C16 H13 N2 O2'
_chemical_formula_iupac     'C12 H10 N2, 0.5C8 H6 O4'
_chemical_formula_weight     265.28
_chemical_melting_point     ?
_symmetry_cell_setting     monoclinic
_symmetry_space_group_name_H-M     'P 21/n'
_symmetry_space_group_name_hall     '-P 2yn'
loop_
    _symmetry_equiv_pos_as_xyz
    'x, y, z'
    '-x+1/2, y+1/2, -z+1/2'
    '-x, -y, -z'
    'x-1/2, -y-1/2, z-1/2'
_cell_length_a     6.3821(8)
_cell_length_b     32.301(4)
_cell_length_c     6.8721(8)
_cell_angle_alpha     90.00
_cell_angle_beta     111.440(2)
_cell_angle_gamma     90.00
_cell_volume     1318.6(3)
_cell_formula_units_Z     4
_cell_measurement_reflns_used     4971
_cell_measurement_theta_min     2.52
_cell_measurement_theta_max     27.10
_cell_measurement_temperature     293(2)
_exptl_crystal_description     block
_exptl_crystal_colour     colourless
_exptl_crystal_size_max     0.48
_exptl_crystal_size_mid     0.41
_exptl_crystal_size_min     0.34
_exptl_crystal_density_diffrn     1.336
_exptl_crystal_density_meas     ?
_exptl_crystal_density_method     'not measured'
_exptl_crystal_F_000     556
_exptl_absorpt_coefficient_mu     0.090
_exptl_absorpt_correction_type     multi-scan
_exptl_absorpt_process_details     '(SADABS; Sheldrick, 1996)'
_exptl_absorpt_correction_T_min     0.96
_exptl_absorpt_correction_T_max     0.97
_exptl_special_details
;
Spectroscopic and TGA data for the title
compound:
IR (KBr): 3056, 2944, 1706, 1683, 1606, 1581, 1504, 1425, 1290 <i>y</i> 731
cm^-1^. ^1^H-RMN (200 MHz, DMSO-<i>d</i>~6~, TMS): <i>\d</i> 8.59 (m, 3H), 8.04
(s, 4H), 7.83 (td, <i>J</i> = 0.8, 4 Hz, 1H), 7.61 (m, 5H), 7.32 (m, 1H). TGA
Calcd. for 2 C~12~H~10~N~2~: 68.69. Found: 69.27% (303 - 533 K).
;
_diffrn_ambient_temperature     293(2)
_diffrn_radiation_type     MoK\a
_diffrn_radiation_wavelength     0.71073
_diffrn_radiation_source     'fine-focus sealed tube'
_diffrn_radiation_monochromator     graphite
_diffrn_measurement_device_type     'Bruker SMART CCD area-detector'
_diffrn_measurement_method     'phi and omega scans'
_diffrn_detector_area_resol_mean     ?
_diffrn_reflns_number     12715
_diffrn_reflns_av_R_equivalents     0.0326
_diffrn_reflns_av_sigmaI/netI     0.0190
_diffrn_reflns_theta_min     2.52
_diffrn_reflns_theta_max     25.00
_diffrn_reflns_theta_full     25.00
_diffrn_measured_fraction_theta_max     1.000
_diffrn_measured_fraction_theta_full     1.000
_diffrn_reflns_limit_h_min     -7
_diffrn_reflns_limit_h_max     7
_diffrn_reflns_limit_k_min     -38
_diffrn_reflns_limit_k_max     38
_diffrn_reflns_limit_l_min     -8
_diffrn_reflns_limit_l_max     8
_diffrn_standards_number     ?
_diffrn_standards_interval_count     ?
_diffrn_standards_interval_time     ?
_diffrn_standards_decay_%     ?
_refine_special_details
;
Refinement of <i>F</i>^2^ against ALL reflections. The weighted <i>R</i>-factor
<i>wR</i> and goodness of fit <i>S</i> are based on <i>F</i>^2^, conventional
<i>R</i>-factors <i>R</i> are based on <i>F</i>, with <i>F</i> set to zero for
negative <i>F</i>^2^. The threshold expression of <i>F</i>^2^ >
\s(<i>F</i>^2^) is used only for calculating <i>R</i>-factors(gt) <i>etc</i>.
and is not relevant to the choice of reflections for refinement.
<i>R</i>-factors based on <i>F</i>^2^ are statistically about twice as large
as those based on <i>F</i>, and <i>R</i>- factors based on ALL data will be
even larger.
;
_reflns_number_total     2328
_reflns_number_gt     2119
_reflns_threshold_expression     I>2sigma(I)
_refine_ls_structure_factor_coef     Fsqd
_refine_ls_matrix_type     full
_refine_ls_R_factor_all     0.0601
_refine_ls_R_factor_gt     0.0546
_refine_ls_wR_factor_gt     0.1444
_refine_ls_wR_factor_ref     0.1490
_refine_ls_goodness_of_fit_ref     1.168
_refine_ls_restrained_S_all     1.168
_refine_ls_number_reflns     2328
_refine_ls_number_parameters     184
_refine_ls_number_restraints     1
_refine_ls_hydrogen_treatment     mixed
_refine_ls_weighting_scheme     calc
_refine_ls_weighting_details
         'calc w=1/[\s^2^(Fo^2^)+(0.0769P)^2^+0.2452P] where P=(Fo^2^+2Fc^2^)/3'
_atom_sites_solution_hydrogens     geom
_atom_sites_solution_primary     direct
_atom_sites_solution_secondary     difmap
_refine_ls_shift/su_max     0.000
_refine_ls_shift/su_mean     0.000
_refine_diff_density_max     0.139
_refine_diff_density_min     -0.198
_refine_ls_extinction_method     none
_refine_ls_extinction_coef     ?
loop_
    _atom_type_symbol
    _atom_type_description
    _atom_type_scat_dispersion_real
    _atom_type_scat_dispersion_imag
    _atom_type_scat_source
    'C' 'C' 0.0033 0.0016
                         'International Tables Vol C Tables 4.2.6.8 and 6.1.1.4'
    'H' 'H' 0.0000 0.0000
                         'International Tables Vol C Tables 4.2.6.8 and 6.1.1.4'
    'N' 'N' 0.0061 0.0033
                         'International Tables Vol C Tables 4.2.6.8 and 6.1.1.4'
    'O' 'O' 0.0106 0.0060
                         'International Tables Vol C Tables 4.2.6.8 and 6.1.1.4'
_computing_data_collection     'SMART (Bruker, 2000)'
_computing_cell_refinement     'SAINT-Plus (Bruker 2001)'
_computing_data_reduction     'SAINT-Plus (Bruker 2001)'
_computing_structure_solution     'SHELXS97 (Sheldrick, 2008)'
_computing_structure_refinement     'SHELXL97 (Sheldrick, 2008)'
_computing_molecular_graphics
       'ORTEP-3 (Farrugia, 2012) and <i>Mercury</i> (Macrae <i>et al.</i> 2008)'
_computing_publication_material     'publCIF (Westrip, 2010)'
loop_
    _atom_site_type_symbol
    _atom_site_label
    _atom_site_fract_x
    _atom_site_fract_y
    _atom_site_fract_z
    _atom_site_U_iso_or_equiv
    _atom_site_adp_type
    _atom_site_calc_flag
    _atom_site_refinement_flags
    _atom_site_occupancy
    _atom_site_symmetry_multiplicity
    _atom_site_disorder_assembly
    _atom_site_disorder_group
    O O1 0.7604(3) 0.03567(5) 0.8732(2) 0.0626(4) Uani d D 1 1 . .
    H H1' 0.752(4) 0.0508(7) 0.969(3) 0.094 Uiso d D 1 1 . .
    O O2 1.0571(2) 0.07552(4) 0.9137(2) 0.0646(4) Uani d . 1 1 . .
    C C1 0.9678(3) 0.02216(5) 0.6602(3) 0.0419(4) Uani d . 1 1 . .
    C C2 0.8138(3) -0.00755(6) 0.5490(3) 0.0497(5) Uani d . 1 1 . .
    H H2 0.6876 -0.0128 0.5824 0.060 Uiso calc R 1 1 . .
    C C3 1.1549(3) 0.02934(6) 0.6094(3) 0.0502(5) Uani d . 1 1 . .
    H H3 1.2603 0.0491 0.6830 0.060 Uiso calc R 1 1 . .
    C C4 0.9339(3) 0.04711(6) 0.8289(3) 0.0478(5) Uani d . 1 1 . .
    N N1 0.7178(3) 0.08162(5) 0.1678(2) 0.0525(4) Uani d . 1 1 . .
    N N2 0.6102(3) 0.20912(5) 0.9682(3) 0.0577(5) Uani d . 1 1 . .
    C C5 0.5534(3) 0.07399(6) 0.2373(3) 0.0525(5) Uani d . 1 1 . .
    H H5 0.4559 0.0521 0.1784 0.063 Uiso calc R 1 1 . .
    C C6 0.5203(3) 0.09677(6) 0.3915(3) 0.0515(5) Uani d . 1 1 . .
    H H6 0.4020 0.0903 0.4346 0.062 Uiso calc R 1 1 . .
    C C7 0.6625(3) 0.12946(6) 0.4837(3) 0.0471(5) Uani d . 1 1 . .
    C C8 0.8332(3) 0.13732(7) 0.4096(3) 0.0567(5) Uani d . 1 1 . .
    H H8 0.9330 0.1590 0.4651 0.068 Uiso calc R 1 1 . .
    C C9 0.8553(4) 0.11300(7) 0.2539(3) 0.0580(5) Uani d . 1 1 . .
    H H9 0.9714 0.1188 0.2067 0.070 Uiso calc R 1 1 . .
    C C10 0.6360(3) 0.15554(6) 0.6476(3) 0.0519(5) Uani d . 1 1 . .
    H H10 0.7328 0.1781 0.6911 0.062 Uiso calc R 1 1 . .
    C C11 0.4900(3) 0.15052(6) 0.7397(3) 0.0509(5) Uani d . 1 1 . .
    H H11 0.3948 0.1277 0.6996 0.061 Uiso calc R 1 1 . .
    C C12 0.4641(3) 0.17767(5) 0.8998(3) 0.0472(5) Uani d . 1 1 . .
    C C13 0.2917(3) 0.17128(6) 0.9726(3) 0.0545(5) Uani d . 1 1 . .
    H H13 0.1941 0.1490 0.9238 0.065 Uiso calc R 1 1 . .
    C C14 0.2652(4) 0.19789(7) 1.1171(3) 0.0628(6) Uani d . 1 1 . .
    H H14 0.1481 0.1942 1.1654 0.075 Uiso calc R 1 1 . .
    C C15 0.4136(4) 0.22994(7) 1.1891(3) 0.0656(6) Uani d . 1 1 . .
    H H15 0.4008 0.2484 1.2880 0.079 Uiso calc R 1 1 . .
    C C16 0.5813(4) 0.23397(7) 1.1110(4) 0.0682(6) Uani d . 1 1 . .
    H H16 0.6827 0.2557 1.1613 0.082 Uiso calc R 1 1 . .
loop_
    _atom_site_aniso_label
    _atom_site_aniso_U_11
    _atom_site_aniso_U_22
    _atom_site_aniso_U_33
    _atom_site_aniso_U_12
    _atom_site_aniso_U_13
    _atom_site_aniso_U_23
    O1 0.0692(9) 0.0688(10) 0.0642(9) -0.0138(7) 0.0414(8) -0.0204(7)
    O2 0.0679(9) 0.0625(9) 0.0677(9) -0.0156(7) 0.0300(8) -0.0246(7)
    C1 0.0449(10) 0.0379(9) 0.0434(10) 0.0019(7) 0.0166(8) 0.0039(7)
    C2 0.0455(10) 0.0521(11) 0.0588(11) -0.0072(8) 0.0276(9) -0.0060(9)
    C3 0.0508(11) 0.0474(10) 0.0553(11) -0.0111(8) 0.0228(9) -0.0094(8)
    C4 0.0498(10) 0.0485(11) 0.0452(10) 0.0027(8) 0.0174(8) 0.0011(8)
    N1 0.0618(10) 0.0534(9) 0.0457(9) 0.0075(8) 0.0237(8) 0.0007(7)
    N2 0.0646(11) 0.0492(9) 0.0602(10) -0.0050(8) 0.0238(8) -0.0120(8)
    C5 0.0594(12) 0.0499(11) 0.0494(11) -0.0002(9) 0.0215(9) -0.0047(8)
    C6 0.0560(11) 0.0508(11) 0.0521(11) -0.0006(9) 0.0250(9) -0.0039(8)
    C7 0.0525(11) 0.0440(10) 0.0443(10) 0.0072(8) 0.0170(8) 0.0036(8)
    C8 0.0592(12) 0.0568(12) 0.0559(11) -0.0050(9) 0.0232(10) -0.0035(9)
    C9 0.0620(12) 0.0632(13) 0.0576(12) 0.0011(10) 0.0323(10) 0.0025(10)
    C10 0.0596(11) 0.0439(10) 0.0522(11) -0.0025(8) 0.0205(9) -0.0047(8)
    C11 0.0594(11) 0.0433(10) 0.0499(11) -0.0015(9) 0.0199(9) -0.0059(8)
    C12 0.0555(11) 0.0399(10) 0.0439(10) 0.0051(8) 0.0154(8) 0.0020(7)
    C13 0.0643(12) 0.0461(11) 0.0548(11) 0.0005(9) 0.0239(10) 0.0014(8)
    C14 0.0770(14) 0.0600(13) 0.0610(12) 0.0113(11) 0.0367(11) 0.0038(10)
    C15 0.0885(16) 0.0541(12) 0.0562(12) 0.0142(11) 0.0288(11) -0.0072(10)
    C16 0.0810(15) 0.0527(12) 0.0669(13) -0.0062(11) 0.0224(12) -0.0188(10)
_geom_special_details
;
All e.s.d.'s (except the e.s.d. in the dihedral angle between two l.s. planes)
are estimated using the full covariance matrix. The cell e.s.d.'s are taken
into account individually in the estimation of e.s.d.'s in distances, angles
and torsion angles; correlations between e.s.d.'s in cell parameters are only
used when they are defined by crystal symmetry. An approximate (isotropic)
treatment of cell e.s.d.'s is used for estimating e.s.d.'s involving l.s.
planes.
;
loop_
    _geom_bond_atom_site_label_1
    _geom_bond_atom_site_label_2
    _geom_bond_site_symmetry_2
    _geom_bond_distance
    _geom_bond_publ_flag
    O1 C4 . 1.305(2) ?
    O1 H1' . 0.8401(10) ?
    O2 C4 . 1.210(2) ?
    C1 C3 . 1.381(2) ?
    C1 C2 . 1.386(3) ?
    C1 C4 . 1.491(3) ?
    C2 C3 3_756 1.371(3) ?
    C2 H2 . 0.9300 ?
    C3 C2 3_756 1.371(3) ?
    C3 H3 . 0.9300 ?
    N1 C5 . 1.325(2) ?
    N1 C9 . 1.330(3) ?
    N2 C16 . 1.332(3) ?
    N2 C12 . 1.342(2) ?
    C5 C6 . 1.369(3) ?
    C5 H5 . 0.9300 ?
    C6 C7 . 1.386(3) ?
    C6 H6 . 0.9300 ?
    C7 C8 . 1.384(3) ?
    C7 C10 . 1.465(3) ?
    C8 C9 . 1.376(3) ?
    C8 H8 . 0.9300 ?
    C9 H9 . 0.9300 ?
    C10 C11 . 1.314(3) ?
    C10 H10 . 0.9300 ?
    C11 C12 . 1.463(3) ?
    C11 H11 . 0.9300 ?
    C12 C13 . 1.380(3) ?
    C13 C14 . 1.369(3) ?
    C13 H13 . 0.9300 ?
    C14 C15 . 1.368(3) ?
    C14 H14 . 0.9300 ?
    C15 C16 . 1.368(3) ?
    C15 H15 . 0.9300 ?
    C16 H16 . 0.9300 ?
loop_
    _geom_angle_atom_site_label_1
    _geom_angle_atom_site_label_2
    _geom_angle_atom_site_label_3
    _geom_angle_site_symmetry_1
    _geom_angle_site_symmetry_3
    _geom_angle
    _geom_angle_publ_flag
    C4 O1 H1' . . 108.9(19) ?
    C3 C1 C2 . . 118.76(17) ?
    C3 C1 C4 . . 119.37(16) ?
    C2 C1 C4 . . 121.86(16) ?
    C3 C2 C1 3_756 . 120.91(17) ?
    C3 C2 H2 3_756 . 119.5 ?
    C1 C2 H2 . . 119.5 ?
    C2 C3 C1 3_756 . 120.33(17) ?
    C2 C3 H3 3_756 . 119.8 ?
    C1 C3 H3 . . 119.8 ?
    O2 C4 O1 . . 124.02(17) ?
    O2 C4 C1 . . 122.08(17) ?
    O1 C4 C1 . . 113.89(16) ?
    C5 N1 C9 . . 117.55(16) ?
    C16 N2 C12 . . 116.65(18) ?
    N1 C5 C6 . . 123.07(18) ?
    N1 C5 H5 . . 118.5 ?
    C6 C5 H5 . . 118.5 ?
    C5 C6 C7 . . 120.20(18) ?
    C5 C6 H6 . . 119.9 ?
    C7 C6 H6 . . 119.9 ?
    C8 C7 C6 . . 116.35(17) ?
    C8 C7 C10 . . 120.33(18) ?
    C6 C7 C10 . . 123.31(17) ?
    C9 C8 C7 . . 119.96(19) ?
    C9 C8 H8 . . 120.0 ?
    C7 C8 H8 . . 120.0 ?
    N1 C9 C8 . . 122.86(19) ?
    N1 C9 H9 . . 118.6 ?
    C8 C9 H9 . . 118.6 ?
    C11 C10 C7 . . 126.94(18) ?
    C11 C10 H10 . . 116.5 ?
    C7 C10 H10 . . 116.5 ?
    C10 C11 C12 . . 125.68(18) ?
    C10 C11 H11 . . 117.2 ?
    C12 C11 H11 . . 117.2 ?
    N2 C12 C13 . . 122.00(17) ?
    N2 C12 C11 . . 117.51(17) ?
    C13 C12 C11 . . 120.47(17) ?
    C14 C13 C12 . . 119.7(2) ?
    C14 C13 H13 . . 120.2 ?
    C12 C13 H13 . . 120.2 ?
    C15 C14 C13 . . 119.0(2) ?
    C15 C14 H14 . . 120.5 ?
    C13 C14 H14 . . 120.5 ?
    C14 C15 C16 . . 117.86(19) ?
    C14 C15 H15 . . 121.1 ?
    C16 C15 H15 . . 121.1 ?
    N2 C16 C15 . . 124.8(2) ?
    N2 C16 H16 . . 117.6 ?
    C15 C16 H16 . . 117.6 ?
loop_
    _geom_torsion_atom_site_label_1
    _geom_torsion_atom_site_label_2
    _geom_torsion_atom_site_label_3
    _geom_torsion_atom_site_label_4
    _geom_torsion_site_symmetry_1
    _geom_torsion_site_symmetry_2
    _geom_torsion_site_symmetry_3
    _geom_torsion_site_symmetry_4
    _geom_torsion
    _geom_torsion_publ_flag
    C3 C1 C2 C3 . . . 3_756 -0.4(3) ?
    C4 C1 C2 C3 . . . 3_756 178.17(17) ?
    C2 C1 C3 C2 . . . 3_756 0.4(3) ?
    C4 C1 C3 C2 . . . 3_756 -178.21(17) ?
    C3 C1 C4 O2 . . . . 5.2(3) ?
    C2 C1 C4 O2 . . . . -173.37(18) ?
    C3 C1 C4 O1 . . . . -175.43(17) ?
    C2 C1 C4 O1 . . . . 6.0(3) ?
    C9 N1 C5 C6 . . . . 0.0(3) ?
    N1 C5 C6 C7 . . . . -0.3(3) ?
    C5 C6 C7 C8 . . . . 0.5(3) ?
    C5 C6 C7 C10 . . . . 179.21(18) ?
    C6 C7 C8 C9 . . . . -0.5(3) ?
    C10 C7 C8 C9 . . . . -179.21(18) ?
    C5 N1 C9 C8 . . . . 0.1(3) ?
    C7 C8 C9 N1 . . . . 0.2(3) ?
    C8 C7 C10 C11 . . . . -176.30(19) ?
    C6 C7 C10 C11 . . . . 5.1(3) ?
    C7 C10 C11 C12 . . . . -178.50(17) ?
    C16 N2 C12 C13 . . . . 0.2(3) ?
    C16 N2 C12 C11 . . . . 178.75(18) ?
    C10 C11 C12 N2 . . . . -4.2(3) ?
    C10 C11 C12 C13 . . . . 174.40(19) ?
    N2 C12 C13 C14 . . . . 0.8(3) ?
    C11 C12 C13 C14 . . . . -177.69(18) ?
    C12 C13 C14 C15 . . . . -1.2(3) ?
    C13 C14 C15 C16 . . . . 0.5(3) ?
    C12 N2 C16 C15 . . . . -0.9(3) ?
    C14 C15 C16 N2 . . . . 0.6(4) ?
loop_
    _geom_hbond_atom_site_label_d
    _geom_hbond_atom_site_label_h
    _geom_hbond_atom_site_label_a
    _geom_hbond_site_symmetry_d
    _geom_hbond_site_symmetry_h
    _geom_hbond_site_symmetry_a
    _geom_hbond_distance_dh
    _geom_hbond_distance_ha
    _geom_hbond_distance_da
    _geom_hbond_angle_dha
    _geom_hbond_publ_flag
    O1 H1' N1 . . 1_556 0.84 1.77 2.604(2) 177 yes
    C9 H9 O2 . . 1_554 0.93 2.67 3.285(3) 125 yes
    C13 H13 O2 . . 1_455 0.93 2.52 3.396(2) 157 yes
    C5 H5 O2 . . 1_454 0.93 2.64 3.135(2) 114 yes
    C16 H16 Cg . . 4_666 0.93 2.86 3.627(3) 141 yes
data_global
_journal_date_recd_electronic     2012-11-05
_journal_date_accepted     2012-11-08
_journal_name_full     'Acta Crystallographica, Section E'
_journal_year     2012
_journal_volume     68
_journal_issue     12
_journal_page_first     o3383
_journal_page_last     o3384
_journal_paper_category     QO
_journal_paper_doi     10.1107/S1600536812046284
_journal_coeditor_code     SU2525
_publ_contact_author_name     'Paola Castro-Montes'
_publ_contact_author_address
;
Facultad de Ingenieria Mochis, Universidad Autonoma de Sinaloa,
Fuente Poseidon y Prol. A. Flores S/N, C.P.81223, C.U. Los Mochis, Sinaloa,
Mexico
;
_publ_contact_author_email     'cenriqueza@yahoo.com.mx'
_publ_contact_author_fax     '(52) 668 8127641'
_publ_contact_author_phone     '(52) 668 8127641'
_publ_section_title
;
4-[(<i>E</i>)-2-(Pyridin-2-yl)ethenyl]pyridine--terephthalic acid (2/1)
;
loop_
    _publ_author_name
    _publ_author_footnote
    _publ_author_address
    'Castro-Montes, Paola' .
;
Facultad de Ingenieria Mochis, Universidad Autonoma de Sinaloa,
Fuente Poseidon y Prol. A. Flores S/N, CP 81223, C.U. Los Mochis,
Sinaloa, Mexico
;
    'Guerrero-Alvarez, Jorge A.' .
;
Centro de Investigaciones Quimicas, Universidad Autonoma del Estado de Morelos,
Av. Universidad 1001, CP 62210, Cuernavaca, Morelos, Mexico
;
    'Hopfl, Herbert' .
;
Centro de Investigaciones Quimicas, Universidad Autonoma del Estado de Morelos,
Av. Universidad 1001, CP 62210, Cuernavaca, Morelos, Mexico
;
    'Campos-Gaxiola, Jose J.' .
;
Facultad de Ingenieria Mochis, Universidad Autonoma de Sinaloa,
Fuente Poseidon y Prol. A. Flores S/N, CP 81223, C.U. Los Mochis,
Sinaloa, Mexico
;
    'Cruz-Enriquez, Adriana' .
;
Facultad de Ingenieria Mochis, Universidad Autonoma de Sinaloa,
Fuente Poseidon y Prol. A. Flores S/N, CP 81223, C.U. Los Mochis,
Sinaloa, Mexico
;
