# Supplementary material for: 4-[(E)-2-(Pyridin-2-yl)ethen­yl]pyridine–terephthalic acid (2/1)
Source: Acta Crystallogr Sect E Struct Rep Online. 2012 Nov 17;68(Pt 12):o3383–4. doi: 10.1107/S1600536812046284 (PMC3588979; doi:10.1107/S1600536812046284)
Supplement: Supplementary file 2 [file e-68-o3383-Isup2.hkl]

# 
# h,k,l, Fc-squared, Fo-squared, sigma(Fo-squared) and status flag 
# 
data_I
_shelx_title ' 15ppchum in P2(1)/n' 
_shelx_refln_list_code          4 
_shelx_F_calc_maximum      189.71 
_exptl_crystal_F_000       556.00 
_reflns_d_resolution_high  0.8410 
 
loop_ 
 _symmetry_equiv_pos_as_xyz 
 'x, y, z' 
 '-x+1/2, y+1/2, -z+1/2' 
 '-x, -y, -z' 
 'x-1/2, -y-1/2, z-1/2' 
 
_cell_length_a     6.3821 
_cell_length_b    32.3009 
_cell_length_c     6.8721 
_cell_angle_alpha  90.000 
_cell_angle_beta  111.440 
_cell_angle_gamma  90.000 
 
_shelx_F_squared_multiplier     1.000 
 
loop_ 
 _refln_index_h 
 _refln_index_k 
 _refln_index_l 
 _refln_F_squared_calc 
 _refln_F_squared_meas 
 _refln_F_squared_sigma 
 _refln_observed_status 
   2   0   0       31.25       25.20      0.97 o 
   4   0   0       67.36       63.37      2.82 o 
   6   0   0       12.01       13.75      1.76 o 
   1   1   0      102.15      126.11      1.52 o 
   2   1   0      246.33      256.30      3.06 o 
   3   1   0      150.30      139.95      2.44 o 
   4   1   0        9.53       12.56      0.89 o 
   5   1   0        3.87        5.07      0.79 o 
   6   1   0       21.54       21.12      1.42 o 
   7   1   0        0.45        1.22      1.20 o 
   1   2   0     4010.07     4174.76     39.79 o 
   2   2   0      110.34      100.20      1.65 o 
   3   2   0       39.95       40.57      1.30 o 
   4   2   0      237.44      219.12      3.69 o 
   5   2   0       71.36       68.48      2.01 o 
   6   2   0        8.91       10.32      1.07 o 
   7   2   0        0.49        1.72      1.27 o 
   1   3   0    14226.93    12571.44    168.75 o 
   2   3   0       43.54       51.44      0.84 o 
   3   3   0       31.65       32.04      1.06 o 
   4   3   0        0.17        0.54      0.43 o 
   5   3   0       75.14       71.94      2.08 o 
   6   3   0       41.97       41.53      1.58 o 
   7   3   0        0.05        1.71      0.94 o 
   0   4   0      232.45      255.09      3.50 o 
   1   4   0     2375.99     2376.31     21.28 o 
   2   4   0       93.02       85.41      1.19 o 
   3   4   0      727.00      739.72      7.44 o 
   4   4   0        0.01        0.34      0.41 o 
   5   4   0      461.99      444.46      6.36 o 
   6   4   0       68.90       70.41      2.14 o 
   7   4   0        5.75        6.18      1.16 o 
   1   5   0      181.32      207.66      2.17 o 
   2   5   0      547.42      598.85      6.24 o 
   3   5   0        8.37       10.55      0.54 o 
   4   5   0        2.37        2.44      0.52 o 
   5   5   0      164.62      151.99      3.18 o 
   6   5   0       16.08       21.16      1.40 o 
   7   5   0        0.11        1.61      0.87 o 
   0   6   0       90.50       78.65      1.40 o 
   1   6   0     1463.85     1497.73     13.62 o 
   2   6   0     1560.71     1562.48     14.39 o 
   3   6   0       12.61       10.68      0.47 o 
   4   6   0        6.18        5.64      0.65 o 
   5   6   0      304.47      289.93      4.67 o 
   6   6   0       91.19       91.02      2.82 o 
   1   7   0     1033.04     1042.76      9.64 o 
   2   7   0        2.51        4.28      0.32 o 
   3   7   0      342.23      344.18      3.85 o 
   4   7   0      208.94      205.60      3.38 o 
   5   7   0        9.76       10.32      0.96 o 
   6   7   0      208.76      187.74      4.67 o 
   0   8   0      249.04      245.46      3.67 o 
   1   8   0       16.92       20.62      0.45 o 
   2   8   0       45.61       44.27      0.95 o 
   3   8   0        5.09        6.86      0.54 o 
   4   8   0      322.03      324.98      4.71 o 
   5   8   0       29.63       28.68      1.30 o 
   6   8   0      129.00      122.03      3.69 o 
   1   9   0       75.99       75.97      1.06 o 
   2   9   0      410.87      415.38      5.41 o 
   3   9   0       73.90       69.98      1.34 o 
   4   9   0      378.64      359.19      5.09 o 
   5   9   0      175.80      162.08      3.61 o 
   6   9   0       66.42       68.52      2.76 o 
   0  10   0      451.43      414.65      5.92 o 
   1  10   0     1014.82     1111.78     10.37 o 
   2  10   0       67.78       66.77      1.04 o 
   3  10   0      137.28      146.37      2.05 o 
   4  10   0       10.56       10.12      0.82 o 
   5  10   0       45.94       47.66      1.81 o 
   6  10   0        2.22        2.22      1.09 o 
   1  11   0        4.28        5.17      0.46 o 
   2  11   0      109.17      104.93      1.63 o 
   3  11   0       12.14       13.30      0.58 o 
   4  11   0       72.67       65.44      1.66 o 
   5  11   0       47.92       47.21      1.80 o 
   6  11   0       13.73       12.68      1.47 o 
   0  12   0       88.13      100.61      2.02 o 
   1  12   0      789.05      871.28      9.42 o 
   2  12   0      580.75      587.45      5.97 o 
   3  12   0       15.55       15.95      0.60 o 
   4  12   0      207.74      195.26      3.77 o 
   5  12   0       57.32       51.20      1.88 o 
   6  12   0        0.64        1.47      0.80 o 
   1  13   0     1723.30     1880.17     17.92 o 
   2  13   0       49.20       59.76      1.08 o 
   3  13   0       22.83       22.38      0.90 o 
   4  13   0       38.76       37.36      1.88 o 
   5  13   0        8.77        9.33      1.19 o 
   6  13   0        1.06        2.41      0.87 o 
   0  14   0       89.11      104.85      2.28 o 
   1  14   0      140.46      155.01      2.38 o 
   2  14   0       73.75       49.60      1.19 o 
   3  14   0       66.37       61.32      1.37 o 
   4  14   0       77.98       76.59      2.13 o 
   5  14   0       76.13       65.62      2.74 o 
   6  14   0        0.67        0.80      0.79 o 
   1  15   0      255.04      249.99      3.13 o 
   2  15   0     1292.04     1425.98     13.52 o 
   3  15   0       59.34       60.85      1.39 o 
   4  15   0        5.67        5.68      0.96 o 
   5  15   0        0.95        2.43      0.77 o 
   6  15   0        6.26        5.42      1.02 o 
   0  16   0      715.85      710.58      9.97 o 
   1  16   0       16.73       24.50      0.94 o 
   2  16   0       48.68       71.15      1.92 o 
   3  16   0        0.31        0.12      0.31 o 
   4  16   0       18.69       16.62      1.19 o 
   5  16   0        0.77        2.70      0.77 o 
   6  16   0        0.05        0.91      0.80 o 
   1  17   0       35.47       37.49      0.84 o 
   2  17   0      293.92      300.08      3.89 o 
   3  17   0        7.25        9.90      0.67 o 
   4  17   0        1.12        1.44      0.61 o 
   5  17   0        0.18        1.49      0.67 o 
   6  17   0       23.52       27.05      2.64 o 
   0  18   0      736.30      768.35     10.64 o 
   1  18   0      372.75      366.37      4.10 o 
   2  18   0       57.15       58.85      1.31 o 
   3  18   0       40.95       37.60      1.28 o 
   4  18   0       86.88       75.31      2.54 o 
   5  18   0       15.27       17.06      1.34 o 
   6  18   0        5.63        7.01      1.56 o 
   1  19   0       52.42       59.55      1.92 o 
   2  19   0        5.12        6.82      0.58 o 
   3  19   0        5.18        5.35      0.67 o 
   4  19   0        0.01        0.92      0.53 o 
   5  19   0        0.46        1.61      0.67 o 
   6  19   0        0.49        1.41      1.50 o 
   0  20   0      530.68      549.52      8.02 o 
   1  20   0      201.19      201.58      2.98 o 
   2  20   0        9.62       11.29      0.78 o 
   3  20   0      283.32      244.40      4.05 o 
   4  20   0        1.80        3.23      0.68 o 
   5  20   0       10.19       14.01      1.41 o 
   6  20   0        0.02        2.26      0.87 o 
   1  21   0      158.25      157.39      2.48 o 
   2  21   0       12.37       17.04      0.94 o 
   3  21   0      168.73      150.64      2.98 o 
   4  21   0        0.14        0.76      0.54 o 
   5  21   0        3.79        5.18      1.04 o 
   0  22   0        0.08        1.21      0.37 o 
   1  22   0      192.38      193.68      3.07 o 
   2  22   0       11.85       13.09      0.90 o 
   3  22   0      160.91      145.69      2.95 o 
   4  22   0       21.46       21.82      1.33 o 
   5  22   0        0.22        2.67      0.76 o 
   1  23   0        6.21       13.00      1.76 o 
   2  23   0      286.02      251.57      4.14 o 
   3  23   0       36.66       32.17      1.30 o 
   4  23   0       54.28       48.31      1.85 o 
   5  23   0       12.60       15.39      1.53 o 
   0  24   0       78.84       73.76      2.39 o 
   1  24   0       23.08       21.96      1.02 o 
   2  24   0      294.77      270.13      4.41 o 
   3  24   0        1.90        2.69      0.64 o 
   4  24   0        1.39        2.85      0.68 o 
   5  24   0        0.19        2.33      0.86 o 
   1  25   0        0.39        1.84      0.52 o 
   2  25   0        4.95        8.49      1.04 o 
   3  25   0       63.63       59.81      1.84 o 
   4  25   0       25.02       23.43      2.88 o 
   5  25   0        0.08        2.46      0.84 o 
   0  26   0      156.98      150.38      5.65 o 
   1  26   0        4.57        5.05      0.69 o 
   2  26   0        3.29        2.93      0.61 o 
   3  26   0       88.01       79.82      2.20 o 
   4  26   0        0.41        1.67      0.61 o 
   5  26   0        0.99        3.54      0.95 o 
   1  27   0        5.69        7.17      1.07 o 
   2  27   0       10.05       12.52      1.11 o 
   3  27   0      111.71       93.62      3.16 o 
   4  27   0       31.90       32.22      1.64 o 
   5  27   0        0.59        1.28      1.46 o 
   0  28   0        9.41       11.32      2.01 o 
   1  28   0       13.07       11.96      1.43 o 
   2  28   0        0.24        0.61      0.51 o 
   3  28   0       20.08       19.40      1.23 o 
   4  28   0        1.85        2.54      0.77 o 
   1  29   0       11.55       11.10      1.41 o 
   2  29   0        1.27        3.41      0.68 o 
   3  29   0       53.98       50.97      1.83 o 
   4  29   0        0.02        1.80      0.70 o 
   0  30   0       18.74       24.71      2.65 o 
   1  30   0        1.59        1.62      1.87 o 
   2  30   0       73.85       73.65      2.89 o 
   3  30   0        0.12        1.51      0.60 o 
   4  30   0        5.85        5.62      0.94 o 
   1  31   0        6.47        6.72      1.23 o 
   2  31   0        0.00        1.11      1.14 o 
   3  31   0        1.13        2.60      0.66 o 
   4  31   0       41.50       39.29      2.37 o 
   0  32   0      117.23      111.21      6.15 o 
   1  32   0       14.87       16.52      1.75 o 
   2  32   0        5.17        7.01      1.27 o 
   3  32   0        0.59        0.84      0.67 o 
   1  33   0       56.70       60.51      2.81 o 
   2  33   0       73.59       69.84      2.97 o 
   3  33   0       29.07       33.07      2.44 o 
   0  34   0       15.40       18.54      2.87 o 
   1  34   0        6.93        8.48      1.41 o 
   2  34   0        0.07        2.50      1.46 o 
   3  34   0        1.09        1.24      0.97 o 
   1  35   0       14.37       14.83      1.86 o 
   2  35   0       27.57       22.83      2.15 o 
   0  36   0       35.26       30.38      3.65 o 
   1  36   0       70.89       69.12      3.70 o 
   2  36   0      103.30       97.25      3.93 o 
   1  37   0      101.08       96.59      3.89 o 
   0  38   0       43.12       35.42      5.70 o 
   1  38   0        0.25        7.88      1.52 o 
  -7   0   1        7.51        9.26      1.59 o 
  -5   0   1        3.33        3.06      0.83 o 
  -3   0   1      192.39      211.02      4.49 o 
  -1   0   1     1448.97     1554.68     19.84 o 
   1   0   1      242.49      234.93      3.79 o 
   3   0   1      717.28      702.75     10.28 o 
   5   0   1       37.33       37.14      2.12 o 
  -7   1   1        0.50        1.36      0.74 o 
  -6   1   1        3.45        4.87      0.80 o 
  -5   1   1        2.73        4.92      0.69 o 
  -4   1   1      804.83      884.05     10.67 o 
  -3   1   1        0.52        0.13      0.34 o 
  -2   1   1       10.11       15.22      0.39 o 
  -1   1   1     2226.16     2288.23     20.45 o 
   0   1   1        4.77        1.76      0.15 o 
   1   1   1      590.38      628.87      6.17 o 
   2   1   1        0.00        0.16      0.22 o 
   3   1   1      106.60      101.14      1.62 o 
   4   1   1        0.35        0.17      0.43 o 
   5   1   1        9.19       10.97      1.02 o 
   6   1   1      357.28      336.14      6.15 o 
  -7   2   1        2.65        4.12      0.83 o 
  -6   2   1        6.09        5.73      0.84 o 
  -5   2   1        0.57        0.43      0.48 o 
  -4   2   1      166.28      155.20      2.87 o 
  -3   2   1       55.15       62.98      1.20 o 
  -2   2   1      436.22      453.75      4.59 o 
  -1   2   1      976.14     1032.50      9.39 o 
   0   2   1       38.06       31.64      0.47 o 
   1   2   1     2599.73     2779.81     23.63 o 
   2   2   1      459.95      516.98      5.34 o 
   3   2   1      121.70      116.46      2.47 o 
   4   2   1        9.25       10.86      0.91 o 
   5   2   1      123.77      125.31      3.49 o 
   6   2   1        0.88        3.45      0.90 o 
  -7   3   1        2.10        4.18      0.86 o 
  -6   3   1        0.06        1.31      0.57 o 
  -5   3   1       13.25       14.87      1.10 o 
  -4   3   1       45.60       45.09      1.40 o 
  -3   3   1     3142.06     3356.20     32.62 o 
  -2   3   1      895.08      899.77      8.43 o 
  -1   3   1      458.23      533.40      5.01 o 
   0   3   1     1697.57     1829.41     15.47 o 
   1   3   1      715.92      715.33      6.94 o 
   2   3   1      457.04      484.27      5.05 o 
   3   3   1      149.40      151.49      2.16 o 
   4   3   1        5.39        6.20      0.72 o 
   5   3   1       35.92       40.42      1.60 o 
   6   3   1        0.11        2.11      0.91 o 
  -7   4   1        0.88        1.19      0.70 o 
  -6   4   1        2.11        2.11      0.61 o 
  -5   4   1       98.75      101.84      2.31 o 
  -4   4   1        0.06        0.93      0.41 o 
  -3   4   1      263.77      277.05      3.10 o 
  -2   4   1      245.34      229.41      2.50 o 
  -1   4   1       38.17       40.00      0.73 o 
   0   4   1       12.19       13.51      0.31 o 
   1   4   1    10363.87    10438.33     92.36 o 
   2   4   1      122.81      119.58      1.68 o 
   3   4   1        0.11        0.69      0.29 o 
   4   4   1        9.83        9.51      0.85 o 
   5   4   1       49.40       52.97      1.81 o 
   6   4   1       75.24       80.36      2.76 o 
  -7   5   1        3.57        3.91      0.92 o 
  -6   5   1        6.41        7.93      1.25 o 
  -5   5   1       68.88       63.06      1.76 o 
  -4   5   1        7.62        9.92      0.76 o 
  -3   5   1      170.16      176.68      2.35 o 
  -2   5   1       15.54       14.17      0.41 o 
  -1   5   1      745.18      752.07      7.00 o 
   0   5   1     2266.70     2367.20     22.82 o 
   1   5   1    35990.77    28773.09    761.79 o 
   2   5   1        7.44        9.73      0.42 o 
   3   5   1       20.63       18.70      0.66 o 
   4   5   1        8.26        7.41      0.96 o 
   5   5   1        6.90        7.44      0.86 o 
   6   5   1        3.02        7.01      1.24 o 
  -7   6   1        3.30        4.09      0.96 o 
  -6   6   1        2.12        1.93      0.61 o 
  -5   6   1       16.30       18.30      1.08 o 
  -4   6   1      116.89      123.32      2.34 o 
  -3   6   1       94.43       91.72      1.39 o 
  -2   6   1        0.05        1.35      0.53 o 
  -1   6   1        3.79        4.63      0.49 o 
   0   6   1     1924.76     2084.35     20.80 o 
   1   6   1     5799.03     6067.88     53.98 o 
   2   6   1      142.04      131.95      1.77 o 
   3   6   1       56.88       52.87      1.08 o 
   4   6   1       46.63       51.10      1.51 o 
   5   6   1      140.05      137.06      3.38 o 
   6   6   1       11.99       11.81      1.52 o 
  -7   7   1        0.03        0.85      0.78 o 
  -6   7   1        0.62       -0.10      0.51 o 
  -5   7   1       24.86       24.16      1.13 o 
  -4   7   1      334.03      313.35      4.50 o 
  -3   7   1      100.35      101.35      1.67 o 
  -2   7   1       44.11       39.15      0.77 o 
  -1   7   1      420.73      419.70      4.63 o 
   0   7   1    16975.43    15733.71    214.28 o 
   1   7   1        0.20        0.89      0.33 o 
   2   7   1      267.52      300.08      3.35 o 
   3   7   1       78.09       77.21      1.37 o 
   4   7   1       18.08       19.48      1.00 o 
   5   7   1       40.80       39.21      1.72 o 
   6   7   1        3.54        5.26      1.11 o 
  -7   8   1       16.70       21.14      1.59 o 
  -6   8   1        0.26        1.20      0.81 o 
  -5   8   1      111.52      105.40      2.37 o 
  -4   8   1      233.10      217.72      3.45 o 
  -3   8   1        2.40        2.74      0.32 o 
  -2   8   1     1269.62     1332.67     12.39 o 
  -1   8   1      538.26      536.30      5.22 o 
   0   8   1    18539.76    16722.79    175.49 o 
   1   8   1       16.11       12.55      0.46 o 
   2   8   1     1779.23     1996.03     19.54 o 
   3   8   1       59.82       61.04      1.71 o 
   4   8   1       33.48       29.54      1.43 o 
   5   8   1       10.70       10.05      1.08 o 
   6   8   1        0.02       -0.34      1.21 o 
  -7   9   1        0.06        1.86      0.81 o 
  -6   9   1       31.60       31.50      1.59 o 
  -5   9   1      319.97      294.48      4.64 o 
  -4   9   1      408.69      390.79      6.37 o 
  -3   9   1       10.10       13.62      0.53 o 
  -2   9   1       45.01       44.54      0.87 o 
  -1   9   1      599.82      567.20      5.92 o 
   0   9   1     1973.72     2114.86     19.20 o 
   1   9   1        0.08        0.59      0.17 o 
   2   9   1      379.63      413.75      4.41 o 
   3   9   1       19.21       11.65      0.59 o 
   4   9   1       50.88       50.88      2.04 o 
   5   9   1       18.15       19.42      1.47 o 
   6   9   1        1.45        0.89      0.85 o 
  -7  10   1        7.15       10.82      1.27 o 
  -6  10   1        0.62        2.02      0.68 o 
  -5  10   1        1.90        2.73      0.66 o 
  -4  10   1      424.52      389.06      5.34 o 
  -3  10   1       44.26       44.14      0.95 o 
  -2  10   1      439.76      464.44      4.79 o 
  -1  10   1      215.94      193.46      2.24 o 
   0  10   1        6.05        6.63      0.37 o 
   1  10   1        3.59        3.02      0.30 o 
   2  10   1       29.76       28.16      0.69 o 
   3  10   1      304.56      316.78      4.01 o 
   4  10   1       20.10       18.66      1.19 o 
   5  10   1        7.04        6.54      1.09 o 
   6  10   1        2.78        2.48      0.95 o 
  -7  11   1       15.47       18.16      1.78 o 
  -6  11   1       39.74       41.04      2.41 o 
  -5  11   1      113.70      106.69      2.44 o 
  -4  11   1       73.59       64.38      1.62 o 
  -3  11   1       17.80       16.91      0.61 o 
  -2  11   1        2.01        2.39      0.30 o 
  -1  11   1     1126.47     1134.26     10.63 o 
   0  11   1       66.36       73.77      1.10 o 
   1  11   1      615.80      649.54      7.76 o 
   2  11   1      412.04      418.81      4.50 o 
   3  11   1      153.51      170.80      2.41 o 
   4  11   1       17.68       16.47      1.08 o 
   5  11   1        5.29        7.52      1.14 o 
   6  11   1        8.11        9.76      1.37 o 
  -6  12   1       45.99       44.62      1.90 o 
  -5  12   1      849.58      794.67     13.10 o 
  -4  12   1        7.29        5.31      0.63 o 
  -3  12   1       86.40       87.35      2.06 o 
  -2  12   1      271.83      286.66      3.28 o 
  -1  12   1      173.34      180.58      2.21 o 
   0  12   1       43.45       40.77      0.77 o 
   1  12   1      779.96      830.45      8.74 o 
   2  12   1      359.32      351.30      3.90 o 
   3  12   1       31.00       31.15      1.38 o 
   4  12   1        5.52        6.98      0.94 o 
   5  12   1       56.58       55.35      2.34 o 
   6  12   1        1.61        2.68      1.31 o 
  -6  13   1        1.46        2.82      0.80 o 
  -5  13   1      263.69      239.41      4.60 o 
  -4  13   1      211.36      197.77      3.00 o 
  -3  13   1      201.04      185.37      2.49 o 
  -2  13   1      454.63      449.47      4.78 o 
  -1  13   1        1.33        1.24      0.26 o 
   0  13   1        1.95        2.04      0.24 o 
   1  13   1      510.86      520.44      6.26 o 
   2  13   1      258.21      254.55      3.02 o 
   3  13   1       84.05       84.17      1.72 o 
   4  13   1        4.85        5.01      0.89 o 
   5  13   1       26.18       23.79      1.66 o 
   6  13   1        1.12        1.63      0.90 o 
  -6  14   1       79.56       75.88      2.88 o 
  -5  14   1      158.55      147.67      3.38 o 
  -4  14   1       74.71       68.06      1.93 o 
  -3  14   1      164.20      167.75      2.36 o 
  -2  14   1       25.09       21.44      0.67 o 
  -1  14   1        1.30        1.18      0.27 o 
   0  14   1       11.80       15.76      0.79 o 
   1  14   1      242.33      263.40      3.34 o 
   2  14   1        4.14        6.60      0.75 o 
   3  14   1       16.22       14.78      0.82 o 
   4  14   1       34.52       34.11      1.70 o 
   5  14   1       77.06       71.77      3.63 o 
   6  14   1        8.99       11.83      1.54 o 
  -6  15   1       28.61       26.65      1.79 o 
  -5  15   1       59.31       51.44      1.86 o 
  -4  15   1       29.98       27.57      1.09 o 
  -3  15   1       42.05       34.42      0.93 o 
  -2  15   1      777.21      766.33      7.71 o 
  -1  15   1        1.68        3.32      0.45 o 
   0  15   1      105.44      108.39      1.53 o 
   1  15   1      459.89      507.94      5.80 o 
   2  15   1      221.16      218.87      3.06 o 
   3  15   1       50.68       44.26      1.37 o 
   4  15   1        4.88        5.86      1.00 o 
   5  15   1        0.20        0.68      1.20 o 
   6  15   1        3.97        3.06      1.31 o 
  -6  16   1       57.83       57.40      2.49 o 
  -5  16   1       40.68       41.99      1.66 o 
  -4  16   1        1.37        1.18      0.50 o 
  -3  16   1      205.44      195.13      3.14 o 
  -2  16   1     2202.69     2278.52     21.08 o 
  -1  16   1       59.13       60.99      1.15 o 
   0  16   1       23.81       22.44      0.78 o 
   1  16   1       97.35      110.43      1.81 o 
   2  16   1       15.70       17.08      0.85 o 
   3  16   1        0.56        1.15      0.61 o 
   4  16   1      157.52      149.19      4.17 o 
   5  16   1       13.24       13.75      1.93 o 
   6  16   1        0.42        0.56      0.90 o 
  -6  17   1        1.25        3.00      0.82 o 
  -5  17   1       35.51       34.42      1.78 o 
  -4  17   1        3.99        3.37      0.57 o 
  -3  17   1       46.46       47.66      1.25 o 
  -2  17   1      598.54      632.91      6.60 o 
  -1  17   1      509.12      516.29      6.66 o 
   0  17   1       97.94      103.61      1.77 o 
   1  17   1        0.04       -0.30      0.33 o 
   2  17   1      174.22      180.43      3.09 o 
   3  17   1       34.83       29.65      1.16 o 
   4  17   1        0.60        0.69      0.63 o 
   5  17   1        0.07       -1.05      0.70 o 
  -6  18   1        7.43        8.45      1.16 o 
  -5  18   1        4.82        7.48      1.01 o 
  -4  18   1      200.40      180.95      3.27 o 
  -3  18   1       21.21       21.31      0.87 o 
  -2  18   1        0.72        1.43      0.35 o 
  -1  18   1        7.49        9.42      0.68 o 
   0  18   1      886.08      897.32      9.94 o 
   1  18   1       95.52      107.19      2.25 o 
   2  18   1       10.35       12.32      0.81 o 
   3  18   1       32.75       27.23      1.16 o 
   4  18   1        8.33        8.12      1.71 o 
   5  18   1        0.15        0.42      0.74 o 
  -6  19   1        5.29        7.48      1.16 o 
  -5  19   1        6.98       10.04      1.18 o 
  -4  19   1       80.36       73.50      1.90 o 
  -3  19   1       92.13       85.78      1.80 o 
  -2  19   1      183.24      192.20      2.73 o 
  -1  19   1      121.21      109.57      1.76 o 
   0  19   1       42.17       34.27      1.22 o 
   1  19   1       20.85       20.11      0.84 o 
   2  19   1        0.07        0.45      0.38 o 
   3  19   1        1.68        1.39      0.51 o 
   4  19   1       75.18       70.06      2.56 o 
   5  19   1       19.08       18.27      1.60 o 
  -6  20   1        6.31        6.70      1.10 o 
  -5  20   1       10.64       12.52      1.29 o 
  -4  20   1       39.06       34.13      2.18 o 
  -3  20   1      119.44      111.05      2.12 o 
  -2  20   1       22.14       21.52      0.86 o 
  -1  20   1      835.23      912.24      9.12 o 
   0  20   1       12.96       14.92      0.54 o 
   1  20   1       57.66       52.97      1.47 o 
   2  20   1        4.29        4.12      0.59 o 
   3  20   1        1.01        0.52      0.47 o 
   4  20   1       29.27       29.85      2.10 o 
   5  20   1        0.86        1.69      0.83 o 
  -6  21   1       12.38       13.22      1.48 o 
  -5  21   1       12.11       12.82      1.64 o 
  -4  21   1        0.11        0.89      0.53 o 
  -3  21   1        0.34        1.34      0.68 o 
  -2  21   1       51.75       55.87      1.88 o 
  -1  21   1      374.91      409.24      4.68 o 
   0  21   1      120.72      120.28      2.33 o 
   1  21   1      180.95      158.75      2.90 o 
   2  21   1        7.85        8.79      0.81 o 
   3  21   1      128.79      104.29      2.45 o 
   4  21   1        2.75        4.93      0.94 o 
   5  21   1        2.34        3.67      1.03 o 
  -6  22   1        0.20        1.56      0.83 o 
  -5  22   1        0.04        0.09      0.59 o 
  -4  22   1       16.91       18.22      1.12 o 
  -3  22   1       46.85       43.47      1.46 o 
  -2  22   1       19.02       21.16      0.90 o 
  -1  22   1        3.04        5.60      0.65 o 
   0  22   1       76.82       73.53      1.78 o 
   1  22   1        1.76        1.75      0.51 o 
   2  22   1        4.64        4.66      0.64 o 
   3  22   1        3.53        5.28      0.71 o 
   4  22   1       18.74       18.94      1.42 o 
   5  22   1        0.03        0.68      0.78 o 
  -5  23   1       41.57       47.85      2.18 o 
  -4  23   1        0.22        0.49      0.71 o 
  -3  23   1        0.99        1.77      0.51 o 
  -2  23   1      169.60      176.79      2.87 o 
  -1  23   1       19.57       18.32      0.83 o 
   0  23   1       36.53       36.57      1.27 o 
   1  23   1       29.98       30.59      1.20 o 
   2  23   1        8.79       12.25      0.91 o 
   3  23   1        4.09        4.77      0.71 o 
   4  23   1       50.56       45.13      2.11 o 
   5  23   1       11.76       13.35      1.52 o 
  -5  24   1        8.32        8.37      1.14 o 
  -4  24   1       28.35       30.40      1.35 o 
  -3  24   1       20.14       22.14      1.11 o 
  -2  24   1        7.43        9.07      0.83 o 
  -1  24   1        8.81       11.30      1.03 o 
   0  24   1        0.80        2.12      0.58 o 
   1  24   1       21.24       21.26      1.06 o 
   2  24   1       45.59       38.82      1.92 o 
   3  24   1       13.65       12.45      0.98 o 
   4  24   1       28.96       25.75      2.77 o 
   5  24   1        0.51        1.99      0.90 o 
  -5  25   1        0.19        2.74      0.79 o 
  -4  25   1        1.04        1.87      0.61 o 
  -3  25   1       11.39       11.58      0.92 o 
  -2  25   1        2.73        3.38      0.63 o 
  -1  25   1        0.00        0.89      0.61 o 
   0  25   1      221.10      211.68      3.63 o 
   1  25   1       22.64       24.79      1.15 o 
   2  25   1        0.14        0.29      0.47 o 
   3  25   1       54.62       50.01      1.72 o 
   4  25   1       49.02       49.15      2.24 o 
  -5  26   1        6.08        7.46      1.16 o 
  -4  26   1        6.33        7.66      0.97 o 
  -3  26   1       40.90       44.63      1.57 o 
  -2  26   1        0.81        1.30      0.56 o 
  -1  26   1       92.23       87.42      2.39 o 
   0  26   1       59.14       58.73      1.59 o 
   1  26   1       23.36       24.33      1.18 o 
   2  26   1       27.07       24.97      1.25 o 
   3  26   1       18.10       20.29      1.27 o 
   4  26   1       36.08       33.59      1.97 o 
  -5  27   1       32.27       37.13      2.11 o 
  -4  27   1        2.91        5.03      0.82 o 
  -3  27   1        6.12        6.54      0.79 o 
  -2  27   1        0.40        0.42      0.62 o 
  -1  27   1        0.15        3.07      0.94 o 
   0  27   1       54.05       47.68      1.77 o 
   1  27   1       37.79       41.43      1.49 o 
   2  27   1       64.36       53.75      2.33 o 
   3  27   1        0.19        1.17      0.56 o 
   4  27   1        9.88       10.61      1.31 o 
  -5  28   1        8.34       11.73      1.44 o 
  -4  28   1        0.34        1.03      0.75 o 
  -3  28   1       14.88       13.30      1.04 o 
  -2  28   1       41.98       43.69      2.14 o 
  -1  28   1       67.25       67.66      2.70 o 
   0  28   1        0.02        2.67      0.79 o 
   1  28   1        1.35        3.90      0.68 o 
   2  28   1       66.80       66.81      2.01 o 
   3  28   1      128.95      106.52      2.72 o 
   4  28   1       17.01       16.30      1.52 o 
  -4  29   1        0.23        0.47      0.60 o 
  -3  29   1        7.83       10.59      1.02 o 
  -2  29   1        3.15        3.98      1.03 o 
  -1  29   1      289.24      272.51      6.15 o 
   0  29   1       69.80       55.07      2.23 o 
   1  29   1        0.44        1.10      0.56 o 
   2  29   1        1.44        1.77      0.58 o 
   3  29   1       10.71       13.43      1.10 o 
   4  29   1        0.06        1.21      0.80 o 
  -4  30   1        4.39        5.40      0.91 o 
  -3  30   1        8.20       10.96      1.33 o 
  -2  30   1       56.08       55.14      2.48 o 
  -1  30   1        2.44        9.55      1.39 o 
   0  30   1        8.00        8.36      1.33 o 
   1  30   1       11.00       13.93      1.16 o 
   2  30   1       26.34       25.22      1.34 o 
   3  30   1       78.81       60.52      2.23 o 
  -4  31   1        0.09        2.11      1.13 o 
  -3  31   1        0.44        2.69      0.94 o 
  -2  31   1       63.85       67.34      2.79 o 
  -1  31   1       81.10       80.60      3.15 o 
   0  31   1      225.15      207.13      5.35 o 
   1  31   1       22.07       27.88      1.59 o 
   2  31   1        0.54        1.61      0.67 o 
   3  31   1       21.05       20.84      1.48 o 
  -4  32   1        0.03        0.18      0.74 o 
  -3  32   1       24.78       24.60      1.85 o 
  -2  32   1      155.38      149.93      4.41 o 
  -1  32   1      114.90      113.85      4.46 o 
   0  32   1      133.70      133.58      4.23 o 
   1  32   1        2.56        1.75      0.72 o 
   2  32   1       21.34       20.56      1.34 o 
   3  32   1        7.73        9.03      1.10 o 
  -3  33   1       20.72       22.78      2.04 o 
  -2  33   1        3.93        8.08      2.25 o 
  -1  33   1        2.84        8.74      1.39 o 
   0  33   1       19.15       26.59      2.17 o 
   1  33   1        5.22        5.73      1.24 o 
   2  33   1        7.67        8.17      1.17 o 
   3  33   1        6.26        4.59      1.42 o 
  -3  34   1        0.70        2.96      1.03 o 
  -2  34   1       78.71       79.30      3.23 o 
  -1  34   1      135.76      124.30      4.22 o 
   0  34   1       45.48       40.84      2.44 o 
   1  34   1       45.25       45.52      2.49 o 
   2  34   1        2.82        3.15      1.08 o 
  -3  35   1       16.76       19.25      1.97 o 
  -2  35   1       36.10       38.51      2.27 o 
  -1  35   1      163.16      160.57      4.94 o 
   0  35   1       28.98       30.35      3.24 o 
   1  35   1        2.62        1.10      0.97 o 
   2  35   1        0.11        2.57      1.07 o 
  -2  36   1       25.72       30.38      2.25 o 
  -1  36   1       26.55       33.81      2.43 o 
   0  36   1       13.09       14.60      1.86 o 
   1  36   1        8.49       12.11      1.68 o 
  -2  37   1        0.12        2.77      1.23 o 
  -1  37   1       36.65       38.93      2.56 o 
   0  37   1       26.48       25.02      2.40 o 
   1  37   1        9.05       12.63      1.78 o 
   0  38   1       19.30       20.57      2.30 o 
  -6   0   2        0.07        0.92      0.82 o 
  -4   0   2      801.57      827.32     14.16 o 
  -2   0   2       69.07       73.71      1.49 o 
   0   0   2        0.00        0.78      0.32 o 
   2   0   2     1820.78     1934.70     32.58 o 
   4   0   2        6.33        6.50      1.39 o 
   6   0   2       12.94       19.20      2.98 o 
  -7   1   2       32.76       33.85      1.57 o 
  -6   1   2        1.64        1.87      0.57 o 
  -5   1   2        1.90        1.99      0.53 o 
  -4   1   2      209.35      201.95      3.40 o 
  -3   1   2       80.96       78.35      1.25 o 
  -2   1   2     2648.12     2879.19     29.91 o 
  -1   1   2      569.02      557.40      5.76 o 
   0   1   2       29.41       24.68      0.65 o 
   1   1   2       20.76       18.72      0.63 o 
   2   1   2       19.99       27.34      0.90 o 
   3   1   2       87.77       83.20      1.58 o 
   4   1   2        1.33        2.69      0.69 o 
   5   1   2       28.23       30.36      1.58 o 
   6   1   2       22.86       23.19      2.32 o 
  -7   2   2       10.66       10.66      1.09 o 
  -6   2   2        0.00        0.26      0.51 o 
  -5   2   2       32.61       33.10      1.35 o 
  -4   2   2      214.58      233.62      3.57 o 
  -3   2   2      537.59      601.07      6.01 o 
  -2   2   2       76.99       82.44      1.49 o 
  -1   2   2     1253.18     1261.52     12.39 o 
   0   2   2      292.72      311.16      3.32 o 
   1   2   2       19.99       24.60      0.71 o 
   2   2   2       10.32       13.55      0.69 o 
   3   2   2      173.45      184.32      2.67 o 
   4   2   2       33.21       35.29      1.39 o 
   5   2   2       46.25       49.81      1.82 o 
   6   2   2       23.09       23.33      1.99 o 
  -7   3   2       17.62       21.83      1.39 o 
  -6   3   2       27.29       27.10      1.30 o 
  -5   3   2       20.61       21.31      1.06 o 
  -4   3   2        0.59        0.24      0.37 o 
  -3   3   2     1039.43     1127.73     10.69 o 
  -2   3   2      366.86      378.91      4.58 o 
  -1   3   2      254.29      239.73      2.74 o 
   0   3   2     3098.88     3189.22     30.45 o 
   1   3   2       22.11       19.41      0.62 o 
   2   3   2      160.28      155.86      2.32 o 
   3   3   2      364.75      401.79      5.61 o 
   4   3   2       25.28       24.80      1.21 o 
   5   3   2        0.71        3.34      0.74 o 
   6   3   2        4.63        7.90      1.39 o 
  -7   4   2       34.71       32.22      1.54 o 
  -6   4   2        1.76        3.20      0.65 o 
  -5   4   2       23.99       26.51      1.11 o 
  -4   4   2       48.01       44.18      1.28 o 
  -3   4   2     1821.59     1986.95     18.27 o 
  -2   4   2      104.46      107.77      1.44 o 
  -1   4   2     1339.92     1437.65     13.13 o 
   0   4   2      123.38      106.71      1.36 o 
   1   4   2       70.36       79.73      1.55 o 
   2   4   2       21.27       23.19      0.69 o 
   3   4   2      152.52      148.86      2.31 o 
   4   4   2       19.78       20.83      1.33 o 
   5   4   2        5.88        9.72      1.06 o 
   6   4   2        1.39        5.26      1.23 o 
  -7   5   2        6.37        8.77      1.02 o 
  -6   5   2       33.51       33.43      1.40 o 
  -5   5   2       37.99       36.51      1.30 o 
  -4   5   2      147.33      143.57      2.27 o 
  -3   5   2      877.45      962.18      9.27 o 
  -2   5   2      133.84      149.36      1.85 o 
  -1   5   2      217.91      227.22      2.47 o 
   0   5   2      155.43      174.23      2.00 o 
   1   5   2     1047.93     1138.97     10.86 o 
   2   5   2      169.30      171.86      2.42 o 
   3   5   2        0.09        0.54      0.37 o 
   4   5   2        6.14        6.66      0.76 o 
   5   5   2        0.75        0.98      0.91 o 
   6   5   2       16.72       16.37      1.76 o 
  -7   6   2        0.49        0.93      0.66 o 
  -6   6   2        2.17        4.15      0.71 o 
  -5   6   2       15.46       14.85      0.98 o 
  -4   6   2       36.39       34.77      1.07 o 
  -3   6   2       68.55       84.46      1.36 o 
  -2   6   2      175.33      178.43      2.14 o 
  -1   6   2       51.37       48.87      0.83 o 
   0   6   2     1646.83     1662.70     15.18 o 
   1   6   2        9.21       11.97      0.50 o 
   2   6   2     1069.35     1110.58     10.84 o 
   3   6   2       77.25       68.52      1.38 o 
   4   6   2       24.81       24.84      1.14 o 
   5   6   2       14.44       18.32      1.63 o 
   6   6   2        0.33        3.35      1.12 o 
  -7   7   2       14.14       16.86      1.34 o 
  -6   7   2       83.17       85.45      2.28 o 
  -5   7   2        0.49        0.39      0.45 o 
  -4   7   2      200.98      205.00      2.93 o 
  -3   7   2        6.18       11.22      0.52 o 
  -2   7   2      875.50      956.94      9.09 o 
  -1   7   2       18.11       15.58      0.51 o 
   0   7   2      141.78      130.07      1.62 o 
   1   7   2        1.64        1.12      0.42 o 
   2   7   2        6.35        6.31      0.50 o 
   3   7   2        0.48        2.41      0.88 o 
   4   7   2        0.34        1.07      0.59 o 
   5   7   2        0.67        0.57      0.82 o 
   6   7   2       36.33       42.22      2.41 o 
  -7   8   2        1.59        3.39      0.80 o 
  -6   8   2        6.89        8.77      1.10 o 
  -5   8   2        3.53        3.32      0.59 o 
  -4   8   2        0.01        0.40      0.37 o 
  -3   8   2       12.14       15.99      0.57 o 
  -2   8   2      229.49      261.66      2.96 o 
  -1   8   2        0.24        1.09      0.27 o 
   0   8   2        0.81        1.95      0.24 o 
   1   8   2      238.94      250.33      4.62 o 
   2   8   2       86.96       86.05      2.35 o 
   3   8   2       63.18       64.84      1.45 o 
   4   8   2        1.81        1.38      0.68 o 
   5   8   2        1.04        3.34      0.99 o 
   6   8   2       19.62       21.24      2.81 o 
  -7   9   2       21.63       24.86      1.57 o 
  -6   9   2        0.73        1.09      0.55 o 
  -5   9   2        2.48        2.10      0.53 o 
  -4   9   2      100.55       98.38      1.82 o 
  -3   9   2       69.32       55.31      1.10 o 
  -2   9   2     2974.04     3233.59     29.17 o 
  -1   9   2      402.30      382.86      3.99 o 
   0   9   2      115.84      127.97      1.62 o 
   1   9   2      522.98      553.37      6.02 o 
   2   9   2     3093.82     3194.04     29.24 o 
   3   9   2       45.46       42.18      1.20 o 
   4   9   2       22.82       25.48      1.58 o 
   5   9   2       12.98       14.57      2.36 o 
  -7  10   2        3.74        4.31      0.92 o 
  -6  10   2        6.73        5.83      0.89 o 
  -5  10   2       48.79       45.29      1.76 o 
  -4  10   2       10.26        9.64      0.62 o 
  -3  10   2       79.24       72.49      1.31 o 
  -2  10   2      181.74      192.51      2.39 o 
  -1  10   2     1626.91     1797.28     16.48 o 
   0  10   2      593.04      605.76      6.48 o 
   1  10   2      503.15      502.94      6.62 o 
   2  10   2     1205.49     1139.37     12.26 o 
   3  10   2       31.88       32.07      1.14 o 
   4  10   2        9.68       10.48      1.65 o 
   5  10   2        3.76        5.20      1.05 o 
  -7  11   2       21.96       24.16      1.55 o 
  -6  11   2        1.54        1.02      0.94 o 
  -5  11   2       35.84       34.02      1.69 o 
  -4  11   2      130.27      113.21      2.03 o 
  -3  11   2       43.30       37.56      1.00 o 
  -2  11   2      308.61      320.38      3.59 o 
  -1  11   2     2471.30     2770.26     25.08 o 
   0  11   2        0.24        1.36      0.28 o 
   1  11   2     1317.88     1367.46     14.03 o 
   2  11   2     1032.96     1070.73     12.82 o 
   3  11   2       22.49       24.70      1.55 o 
   4  11   2        0.94        1.08      0.70 o 
   5  11   2        3.71        4.85      0.98 o 
  -7  12   2        0.04        0.41      0.75 o 
  -6  12   2        3.17        5.70      0.86 o 
  -5  12   2       22.75       27.77      1.21 o 
  -4  12   2        0.88        0.91      0.38 o 
  -3  12   2       46.86       49.53      1.08 o 
  -2  12   2        0.81        2.41      0.35 o 
  -1  12   2     1639.41     1893.93     17.44 o 
   0  12   2       16.32       16.55      0.57 o 
   1  12   2     4226.98     4381.14     42.51 o 
   2  12   2        0.03        0.55      0.51 o 
   3  12   2       17.39       17.68      0.92 o 
   4  12   2       37.73       36.47      1.78 o 
   5  12   2        2.74        2.53      0.92 o 
  -7  13   2        1.30        2.19      0.80 o 
  -6  13   2        0.11        1.02      0.63 o 
  -5  13   2        9.60       11.80      0.94 o 
  -4  13   2      179.39      160.80      2.60 o 
  -3  13   2        6.25        6.96      0.53 o 
  -2  13   2      157.95      163.77      2.22 o 
  -1  13   2       78.69       81.84      1.34 o 
   0  13   2       61.75       57.38      1.61 o 
   1  13   2     7029.74     7018.85     67.44 o 
   2  13   2      191.41      182.05      3.19 o 
   3  13   2        4.14        5.00      0.65 o 
   4  13   2       39.99       41.50      2.37 o 
   5  13   2       16.93       18.44      1.72 o 
  -7  14   2        2.06        2.85      0.83 o 
  -6  14   2        2.66        3.94      0.76 o 
  -5  14   2       92.72       87.60      2.41 o 
  -4  14   2      370.26      341.14      4.50 o 
  -3  14   2      331.15      331.47      3.93 o 
  -2  14   2      647.26      732.17      7.40 o 
  -1  14   2      434.95      455.34      4.84 o 
   0  14   2       60.11       69.44      1.35 o 
   1  14   2      243.42      256.68      3.95 o 
   2  14   2       39.30       37.13      1.29 o 
   3  14   2        7.23        8.39      0.79 o 
   4  14   2       15.72       16.33      1.48 o 
   5  14   2        0.01        0.34      1.29 o 
  -6  15   2        6.87        8.97      0.99 o 
  -5  15   2        9.16       13.04      1.14 o 
  -4  15   2        1.77        2.57      0.52 o 
  -3  15   2       51.19       46.97      1.12 o 
  -2  15   2       24.80       35.39      0.92 o 
  -1  15   2       39.08       40.76      1.05 o 
   0  15   2      355.51      387.77      4.58 o 
   1  15   2       81.49       69.80      1.75 o 
   2  15   2        2.99        3.20      0.59 o 
   3  15   2        3.74        5.52      0.68 o 
   4  15   2       10.38       14.42      1.65 o 
   5  15   2       18.31       22.00      1.70 o 
  -6  16   2       50.88       50.74      2.00 o 
  -5  16   2      333.77      299.59      5.34 o 
  -4  16   2      260.79      234.44      4.20 o 
  -3  16   2       21.58       21.90      0.77 o 
  -2  16   2      109.67      112.58      1.82 o 
  -1  16   2       45.11       52.16      1.09 o 
   0  16   2      182.18      194.86      2.70 o 
   1  16   2       58.60       60.08      1.63 o 
   2  16   2       40.80       40.56      1.65 o 
   3  16   2       26.44       21.16      1.06 o 
   4  16   2       32.84       32.95      1.77 o 
   5  16   2        3.43        4.36      1.02 o 
  -6  17   2       21.36       26.30      1.46 o 
  -5  17   2       40.46       38.42      1.59 o 
  -4  17   2      556.06      519.62      6.94 o 
  -3  17   2       47.67       41.23      1.13 o 
  -2  17   2       10.27        9.66      0.60 o 
  -1  17   2      536.39      559.98      6.36 o 
   0  17   2       61.16       66.17      1.31 o 
   1  17   2       83.59       71.47      1.82 o 
   2  17   2       13.05       15.18      0.87 o 
   3  17   2        0.51        1.02      0.49 o 
   4  17   2       16.32       16.24      1.49 o 
   5  17   2       13.81       16.68      1.70 o 
  -6  18   2        1.30        3.89      0.90 o 
  -5  18   2        5.78        9.60      1.01 o 
  -4  18   2      650.83      613.99      8.45 o 
  -3  18   2       25.96       26.18      0.88 o 
  -2  18   2       65.13       67.36      1.38 o 
  -1  18   2      149.03      131.57      2.00 o 
   0  18   2        0.19        0.16      0.46 o 
   1  18   2        2.72        4.69      0.68 o 
   2  18   2        7.01        5.97      0.96 o 
   3  18   2       11.25       10.86      0.95 o 
   4  18   2       10.40        8.63      1.11 o 
   5  18   2       25.65       25.84      1.86 o 
  -6  19   2        4.32        7.80      1.15 o 
  -5  19   2      507.01      476.77      7.61 o 
  -4  19   2       40.53       37.37      1.49 o 
  -3  19   2      206.63      211.73      3.00 o 
  -2  19   2        7.63       10.38      0.66 o 
  -1  19   2      104.19      102.09      1.73 o 
   0  19   2       10.15       11.93      0.83 o 
   1  19   2       17.90       16.03      1.06 o 
   2  19   2       98.48       78.04      3.19 o 
   3  19   2       54.03       45.89      1.56 o 
   4  19   2        1.49        2.62      0.81 o 
   5  19   2       33.35       31.57      2.05 o 
  -6  20   2       31.78       30.37      1.86 o 
  -5  20   2       14.69       17.77      1.28 o 
  -4  20   2       90.49       79.83      2.02 o 
  -3  20   2        0.44        1.20      0.45 o 
  -2  20   2        0.60        1.43      0.41 o 
  -1  20   2        7.50        8.03      0.59 o 
   0  20   2       28.15       28.33      1.10 o 
   1  20   2      172.07      168.27      3.20 o 
   2  20   2        0.16       -0.14      0.50 o 
   3  20   2        0.11        0.94      0.50 o 
   4  20   2       52.56       52.42      2.72 o 
   5  20   2        6.65        7.34      1.21 o 
  -6  21   2       11.43       14.29      1.87 o 
  -5  21   2      181.58      162.91      4.22 o 
  -4  21   2       79.40       78.60      2.02 o 
  -3  21   2       11.88       14.23      0.86 o 
  -2  21   2       26.59       25.02      0.88 o 
  -1  21   2       98.39       95.98      1.85 o 
   0  21   2      140.82      139.53      2.68 o 
   1  21   2       16.70       18.75      1.19 o 
   2  21   2       22.05       19.88      1.34 o 
   3  21   2       84.93       70.04      2.43 o 
   4  21   2       10.33       13.09      1.44 o 
  -6  22   2      114.04      112.48      3.68 o 
  -5  22   2      110.49      108.50      3.35 o 
  -4  22   2       97.90       97.53      2.32 o 
  -3  22   2       59.25       60.38      2.47 o 
  -2  22   2       16.55       19.06      0.85 o 
  -1  22   2        8.32       12.68      1.03 o 
   0  22   2       45.76       46.48      1.59 o 
   1  22   2       30.88       27.44      1.26 o 
   2  22   2       11.58       14.51      0.98 o 
   3  22   2       31.81       25.61      1.25 o 
   4  22   2       16.13       17.03      1.50 o 
  -6  23   2      134.27      136.17      4.74 o 
  -5  23   2        4.62        9.03      1.13 o 
  -4  23   2        0.07        1.17      0.47 o 
  -3  23   2       75.34       69.28      1.87 o 
  -2  23   2        5.30        6.29      0.78 o 
  -1  23   2      102.22       95.98      2.23 o 
   0  23   2       43.69       39.84      1.56 o 
   1  23   2       88.46       81.85      2.21 o 
   2  23   2        0.08        1.49      0.75 o 
   3  23   2       88.29       77.39      2.42 o 
   4  23   2        0.17        1.95      0.88 o 
  -5  24   2        2.48        4.21      1.56 o 
  -4  24   2        0.96        1.77      0.59 o 
  -3  24   2      173.71      169.76      2.96 o 
  -2  24   2        7.18        8.91      0.90 o 
  -1  24   2      289.21      263.64      5.24 o 
   0  24   2      215.57      211.93      6.60 o 
   1  24   2       50.25       48.63      1.72 o 
   2  24   2        7.35        9.50      0.88 o 
   3  24   2        2.71        2.89      0.92 o 
   4  24   2       16.54       15.69      1.88 o 
  -5  25   2       79.36       81.10      2.91 o 
  -4  25   2       30.39       33.22      1.57 o 
  -3  25   2        0.42        0.80      0.43 o 
  -2  25   2       73.70       74.34      2.21 o 
  -1  25   2        5.87        7.85      1.34 o 
   0  25   2      476.84      467.00      6.95 o 
   1  25   2       41.23       38.56      1.57 o 
   2  25   2        3.14        3.98      0.67 o 
   3  25   2       22.94       20.91      1.38 o 
   4  25   2       10.57        8.43      1.33 o 
  -5  26   2       11.42       14.60      1.55 o 
  -4  26   2        9.10       10.28      1.16 o 
  -3  26   2       24.97       22.41      1.25 o 
  -2  26   2       10.76       12.57      1.09 o 
  -1  26   2      120.82      123.03      3.03 o 
   0  26   2      463.79      411.02      8.72 o 
   1  26   2       98.75       83.05      2.06 o 
   2  26   2        8.89       11.70      1.00 o 
   3  26   2       28.85       26.21      1.45 o 
   4  26   2        0.38        1.02      0.97 o 
  -5  27   2       11.02       13.98      1.37 o 
  -4  27   2        6.67        7.16      0.93 o 
  -3  27   2        6.13       10.56      0.96 o 
  -2  27   2       30.26       32.56      1.50 o 
  -1  27   2      187.09      184.88      4.68 o 
   0  27   2      199.47      184.04      3.52 o 
   1  27   2      194.13      185.99      3.74 o 
   2  27   2        0.90        1.44      0.62 o 
   3  27   2        5.47        6.93      0.95 o 
   4  27   2        0.10        0.28      1.17 o 
  -5  28   2        0.06        0.86      1.11 o 
  -4  28   2        1.01        3.60      0.85 o 
  -3  28   2       13.58       18.33      1.72 o 
  -2  28   2        2.86        5.30      0.85 o 
  -1  28   2      582.61      541.03     11.43 o 
   0  28   2       14.21       16.67      1.45 o 
   1  28   2       28.33       29.55      1.24 o 
   2  28   2        0.32        1.27      0.53 o 
   3  28   2        5.34        5.81      0.87 o 
  -4  29   2        4.81        5.44      1.01 o 
  -3  29   2        0.88        2.31      0.86 o 
  -2  29   2       16.40       17.88      1.73 o 
  -1  29   2       35.74       48.89      4.57 o 
   0  29   2      256.06      249.46      5.67 o 
   1  29   2       71.22       69.96      2.03 o 
   2  29   2       17.21       14.99      1.14 o 
   3  29   2       11.01       11.16      1.16 o 
  -4  30   2        0.00        0.78      0.67 o 
  -3  30   2        0.73        0.85      0.84 o 
  -2  30   2        2.60        2.96      0.87 o 
  -1  30   2      132.06      128.29      3.30 o 
   0  30   2      175.34      173.93      4.57 o 
   1  30   2        3.58        4.78      0.67 o 
   2  30   2        4.85        7.44      1.22 o 
   3  30   2        0.00        0.66      1.25 o 
  -4  31   2        0.28        1.13      1.09 o 
  -3  31   2       14.08       15.45      1.64 o 
  -2  31   2        2.36        2.88      1.83 o 
  -1  31   2      130.98      125.59      3.31 o 
   0  31   2       86.61       87.53      2.67 o 
   1  31   2       12.08       12.88      1.04 o 
   2  31   2        5.53        6.26      0.90 o 
   3  31   2        0.05        1.39      0.72 o 
  -4  32   2        7.43        9.42      1.63 o 
  -3  32   2        0.43        2.15      1.11 o 
  -2  32   2        2.61        5.18      1.11 o 
  -1  32   2       46.89       44.95      3.65 o 
   0  32   2        4.84        9.69      1.25 o 
   1  32   2       42.18       38.87      1.78 o 
   2  32   2        0.21        2.16      0.69 o 
  -3  33   2        0.03        1.40      0.92 o 
  -2  33   2        0.57        2.47      1.00 o 
  -1  33   2        6.66        8.89      1.60 o 
   0  33   2       52.84       47.50      2.05 o 
   1  33   2        3.68        5.10      0.88 o 
   2  33   2        1.54        1.60      0.76 o 
  -3  34   2        2.77        3.67      1.07 o 
  -2  34   2        9.38       12.52      1.89 o 
  -1  34   2       38.70       42.58      2.43 o 
   0  34   2        0.67        2.65      1.03 o 
   1  34   2        0.18        2.64      0.85 o 
   2  34   2        4.11        4.75      0.79 o 
  -3  35   2        0.53        2.21      1.16 o 
  -2  35   2        1.62        3.13      1.16 o 
  -1  35   2        3.13        5.13      1.54 o 
   0  35   2       13.51       12.66      1.72 o 
   1  35   2        7.39        9.15      1.17 o 
  -2  36   2        4.05        3.33      1.72 o 
  -1  36   2        2.35        2.82      2.36 o 
   0  36   2        2.08        2.17      1.26 o 
   1  36   2       18.06       21.08      2.15 o 
  -1  37   2        3.63        7.74      1.52 o 
   0  37   2        1.56        4.18      1.29 o 
  -7   0   3       20.73       23.48      1.86 o 
  -5   0   3       11.87       12.22      1.63 o 
  -3   0   3      533.31      537.43      7.77 o 
  -1   0   3      102.31      100.02      2.51 o 
   1   0   3       14.73       11.97      1.02 o 
   3   0   3      123.83      120.51      3.08 o 
   5   0   3        8.01        6.75      1.36 o 
  -7   1   3       15.68       16.87      1.52 o 
  -6   1   3       63.84       57.71      1.67 o 
  -5   1   3       27.72       27.46      1.16 o 
  -4   1   3      395.68      369.30      4.16 o 
  -3   1   3       85.87       96.97      1.54 o 
  -2   1   3      116.55      111.03      1.46 o 
  -1   1   3       81.15       82.86      1.38 o 
   0   1   3      370.37      379.65      4.56 o 
   1   1   3        3.75        4.12      0.46 o 
   2   1   3      382.05      390.41      4.84 o 
   3   1   3      138.11      129.08      2.22 o 
   4   1   3        5.10        4.69      0.72 o 
   5   1   3        0.23        1.82      0.92 o 
  -7   2   3       33.06       29.45      1.42 o 
  -6   2   3      117.68      101.49      2.49 o 
  -5   2   3       56.45       50.38      1.55 o 
  -4   2   3       44.64       57.07      1.20 o 
  -3   2   3       84.61       72.10      1.24 o 
  -2   2   3       32.69       29.42      0.56 o 
  -1   2   3      301.15      344.32      3.99 o 
   0   2   3      328.10      326.54      3.65 o 
   1   2   3       70.32       67.03      1.53 o 
   2   2   3        2.21        3.21      0.48 o 
   3   2   3        0.05        1.29      0.43 o 
   4   2   3      100.26       89.23      2.62 o 
   5   2   3        1.27        5.16      1.08 o 
  -7   3   3        0.73        2.13      0.74 o 
  -6   3   3       15.13       14.19      1.14 o 
  -5   3   3       38.10       41.83      1.41 o 
  -4   3   3       63.11       62.39      1.23 o 
  -3   3   3        9.00       12.11      0.57 o 
  -2   3   3      279.69      330.30      3.50 o 
  -1   3   3     4584.13     5021.00     44.86 o 
   0   3   3      236.40      214.67      2.57 o 
   1   3   3       46.03       51.04      1.21 o 
   2   3   3      113.42      119.57      2.20 o 
   3   3   3        6.70        7.53      0.64 o 
   4   3   3       33.41       30.63      1.36 o 
   5   3   3        0.04        2.23      1.07 o 
  -7   4   3       28.55       25.06      1.51 o 
  -6   4   3        4.88        3.67      0.73 o 
  -5   4   3        6.14        7.80      0.80 o 
  -4   4   3       47.01       41.73      1.00 o 
  -3   4   3        3.01        1.62      0.30 o 
  -2   4   3      251.16      242.93      2.76 o 
  -1   4   3      963.79     1142.37     11.53 o 
   0   4   3      708.18      666.71      6.59 o 
   1   4   3        1.99        2.59      0.57 o 
   2   4   3       11.47       13.28      0.76 o 
   3   4   3      259.56      251.90      3.50 o 
   4   4   3        1.59        3.51      0.86 o 
   5   4   3        3.44        6.03      1.10 o 
  -7   5   3       20.95       17.85      1.37 o 
  -6   5   3      122.01      110.07      2.64 o 
  -5   5   3       21.95       22.20      1.06 o 
  -4   5   3       30.28       34.79      1.35 o 
  -3   5   3      320.09      349.71      3.90 o 
  -2   5   3        5.61        5.53      0.40 o 
  -1   5   3      655.62      703.11      6.86 o 
   0   5   3      219.44      228.08      2.67 o 
   1   5   3       25.41       21.42      0.73 o 
   2   5   3       26.77       25.05      0.88 o 
   3   5   3       32.92       35.17      1.02 o 
   4   5   3       28.99       33.23      1.76 o 
   5   5   3        2.29        3.43      0.99 o 
  -7   6   3       12.60       14.44      1.29 o 
  -6   6   3        0.08        0.64      0.53 o 
  -5   6   3       13.19       13.90      0.97 o 
  -4   6   3       11.65       10.67      0.59 o 
  -3   6   3      880.20      925.35      9.04 o 
  -2   6   3     1322.01     1451.58     13.52 o 
  -1   6   3       12.49       11.67      0.46 o 
   0   6   3     1174.21     1269.54     11.94 o 
   1   6   3       74.73       65.04      1.31 o 
   2   6   3       58.26       60.57      1.75 o 
   3   6   3       91.20       84.82      1.78 o 
   4   6   3        2.41        3.00      0.84 o 
   5   6   3        4.11        6.04      1.15 o 
  -7   7   3        7.56        8.91      1.05 o 
  -6   7   3        0.38        1.10      0.55 o 
  -5   7   3       24.43       24.21      1.08 o 
  -4   7   3      229.60      224.28      2.94 o 
  -3   7   3      147.44      158.52      2.17 o 
  -2   7   3      155.19      172.13      2.19 o 
  -1   7   3      442.54      516.43      5.26 o 
   0   7   3      730.65      781.25      7.65 o 
   1   7   3      341.74      336.08      4.16 o 
   2   7   3       19.14       21.28      0.80 o 
   3   7   3        3.63        4.08      1.00 o 
   4   7   3        0.55        0.51      0.67 o 
   5   7   3        4.08        6.99      1.27 o 
  -7   8   3       14.69       18.01      1.39 o 
  -6   8   3       11.43       13.36      1.09 o 
  -5   8   3       28.34       30.70      1.20 o 
  -4   8   3       27.54       23.03      0.80 o 
  -3   8   3        0.04       -0.15      0.24 o 
  -2   8   3      284.51      271.22      3.14 o 
  -1   8   3      153.37      163.86      2.10 o 
   0   8   3        0.53        0.72      0.27 o 
   1   8   3      193.97      188.95      2.69 o 
   2   8   3      128.34      117.03      2.45 o 
   3   8   3       17.51       16.30      0.98 o 
   4   8   3       12.55       15.74      1.45 o 
   5   8   3        6.54        8.85      1.27 o 
  -7   9   3        1.40        2.21      0.73 o 
  -6   9   3       14.32       14.97      1.13 o 
  -5   9   3        2.16        2.38      0.55 o 
  -4   9   3       96.18       99.67      1.91 o 
  -3   9   3        7.60       10.65      0.57 o 
  -2   9   3     1493.40     1619.83     15.11 o 
  -1   9   3      376.38      455.34      4.91 o 
   0   9   3       52.49       52.78      1.02 o 
   1   9   3        1.22        1.89      0.35 o 
   2   9   3        2.38        2.81      0.55 o 
   3   9   3        0.00       -0.63      0.42 o 
   4   9   3        3.65        5.02      1.06 o 
   5   9   3        2.32        6.26      1.56 o 
  -7  10   3        3.55        6.27      1.00 o 
  -6  10   3        3.59        2.44      0.61 o 
  -5  10   3       69.78       70.51      1.87 o 
  -4  10   3       81.80       78.09      1.51 o 
  -3  10   3       12.29       12.43      0.63 o 
  -2  10   3      294.65      314.44      3.60 o 
  -1  10   3      517.04      596.97      6.89 o 
   0  10   3      337.60      347.20      3.83 o 
   1  10   3      297.63      266.91      4.02 o 
   2  10   3      187.66      165.60      3.96 o 
   3  10   3        0.12       -0.59      0.43 o 
   4  10   3        0.12        1.49      0.96 o 
   5  10   3        7.50       12.28      1.53 o 
  -7  11   3        0.06        0.37      0.92 o 
  -6  11   3        0.99        1.72      0.60 o 
  -5  11   3       26.13       32.39      1.30 o 
  -4  11   3       98.97       92.84      1.87 o 
  -3  11   3      249.81      258.31      3.22 o 
  -2  11   3      243.31      272.86      3.25 o 
  -1  11   3       43.73       41.76      0.93 o 
   0  11   3      154.52      163.50      2.48 o 
   1  11   3       85.54       78.43      1.83 o 
   2  11   3        0.11        0.94      0.49 o 
   3  11   3       39.40       39.58      1.43 o 
   4  11   3        8.04        6.98      1.48 o 
   5  11   3       33.72       34.75      2.12 o 
  -7  12   3        1.85        3.32      0.91 o 
  -6  12   3       30.40       34.49      1.45 o 
  -5  12   3      349.65      336.59      7.85 o 
  -4  12   3       86.22       85.29      1.64 o 
  -3  12   3       68.06       77.59      1.60 o 
  -2  12   3      126.72      120.92      1.86 o 
  -1  12   3       59.00       58.90      1.26 o 
   0  12   3       88.45       96.89      1.70 o 
   1  12   3       76.61       78.24      1.63 o 
   2  12   3       10.25        9.93      0.88 o 
   3  12   3       47.68       40.98      1.60 o 
   4  12   3        6.90        7.90      1.13 o 
   5  12   3        2.44        6.00      1.20 o 
  -7  13   3        8.92       14.06      1.47 o 
  -6  13   3       15.77       19.10      1.22 o 
  -5  13   3       35.99       34.35      1.32 o 
  -4  13   3       41.83       39.03      1.16 o 
  -3  13   3      259.60      255.26      3.25 o 
  -2  13   3      215.92      209.55      2.74 o 
  -1  13   3      218.76      213.41      2.70 o 
   0  13   3        1.51        2.22      0.42 o 
   1  13   3        2.36        2.30      0.54 o 
   2  13   3        9.45        9.49      0.88 o 
   3  13   3       18.98       19.31      1.20 o 
   4  13   3       16.41       20.07      1.72 o 
   5  13   3        1.10        2.32      1.52 o 
  -7  14   3        0.32        1.85      1.02 o 
  -6  14   3      116.21      119.20      4.74 o 
  -5  14   3       49.74       51.82      1.62 o 
  -4  14   3       36.79       41.48      1.37 o 
  -3  14   3       45.47       49.01      1.18 o 
  -2  14   3      181.76      193.88      2.63 o 
  -1  14   3        9.06       10.36      0.65 o 
   0  14   3       14.74       17.58      0.73 o 
   1  14   3        2.84        2.87      0.56 o 
   2  14   3       63.32       51.90      1.63 o 
   3  14   3       35.53       34.18      1.60 o 
   4  14   3        8.78        9.62      1.21 o 
   5  14   3        0.17        3.07      1.38 o 
  -6  15   3      225.02      217.65      4.93 o 
  -5  15   3       42.87       44.61      1.51 o 
  -4  15   3      213.44      213.14      3.26 o 
  -3  15   3       22.13       20.86      0.87 o 
  -2  15   3       73.06       66.29      1.45 o 
  -1  15   3        7.12        8.52      0.54 o 
   0  15   3       61.27       68.21      1.43 o 
   1  15   3      195.70      175.34      4.49 o 
   2  15   3      264.06      245.01      4.17 o 
   3  15   3      371.14      325.37      5.74 o 
   4  15   3       18.11       19.47      1.77 o 
  -6  16   3      157.25      150.40      3.91 o 
  -5  16   3       17.06       19.12      1.06 o 
  -4  16   3       77.51       76.52      1.74 o 
  -3  16   3       13.03       12.97      0.74 o 
  -2  16   3      118.29      112.80      2.21 o 
  -1  16   3       31.17       27.39      0.91 o 
   0  16   3       62.56       62.40      1.60 o 
   1  16   3       29.90       32.23      1.26 o 
   2  16   3      293.64      255.18      4.34 o 
   3  16   3        1.34        4.05      0.93 o 
   4  16   3        6.47        6.58      1.07 o 
  -6  17   3       11.07       15.96      1.43 o 
  -5  17   3      211.05      223.43      4.93 o 
  -4  17   3       97.67       91.48      2.62 o 
  -3  17   3       17.68       17.24      0.80 o 
  -2  17   3       12.78       11.76      0.70 o 
  -1  17   3        6.64        9.97      0.91 o 
   0  17   3      173.19      174.91      3.03 o 
   1  17   3       11.90       16.92      1.10 o 
   2  17   3      962.74      835.15     11.25 o 
   3  17   3        3.33        4.21      0.98 o 
   4  17   3       31.35       30.09      1.84 o 
  -6  18   3        0.13        1.96      0.64 o 
  -5  18   3      397.39      387.78      6.46 o 
  -4  18   3      229.47      221.21      3.43 o 
  -3  18   3      238.23      223.82      3.14 o 
  -2  18   3       11.77       12.57      0.73 o 
  -1  18   3       19.49       18.61      0.80 o 
   0  18   3      114.50      102.93      2.25 o 
   1  18   3      138.11      125.81      2.72 o 
   2  18   3      914.58      786.22     11.54 o 
   3  18   3        1.01        2.43      0.86 o 
   4  18   3       40.34       34.71      1.90 o 
  -6  19   3        0.03        2.31      0.69 o 
  -5  19   3      129.45      125.58      3.10 o 
  -4  19   3       52.31       54.84      1.50 o 
  -3  19   3       65.06       71.22      1.57 o 
  -2  19   3        3.65        3.78      0.54 o 
  -1  19   3      144.32      145.91      2.80 o 
   0  19   3      263.14      239.00      5.18 o 
   1  19   3       56.73       60.96      2.00 o 
   2  19   3       38.75       37.50      1.97 o 
   3  19   3       14.10       15.10      1.16 o 
   4  19   3        0.26        3.15      1.63 o 
  -6  20   3        6.87       10.88      1.23 o 
  -5  20   3        0.01        2.36      0.63 o 
  -4  20   3       85.97       84.09      2.09 o 
  -3  20   3       14.85       17.14      0.85 o 
  -2  20   3       73.49       76.39      1.71 o 
  -1  20   3      143.31      130.61      2.66 o 
   0  20   3       85.47       74.75      1.92 o 
   1  20   3      966.36      921.91     21.44 o 
   2  20   3        2.46        2.95      0.72 o 
   3  20   3        1.57        3.10      0.73 o 
   4  20   3        4.27        9.12      1.29 o 
  -6  21   3       21.99       25.80      1.56 o 
  -5  21   3       23.96       23.86      1.40 o 
  -4  21   3      104.49       92.65      2.25 o 
  -3  21   3      223.19      220.29      3.22 o 
  -2  21   3       29.06       29.24      1.06 o 
  -1  21   3      329.80      294.12      4.61 o 
   0  21   3      331.99      309.33      4.75 o 
   1  21   3      539.18      481.78      6.94 o 
   2  21   3       52.34       46.57      1.72 o 
   3  21   3        3.85        4.46      0.82 o 
   4  21   3       23.28       21.11      1.73 o 
  -6  22   3        5.43        8.22      1.56 o 
  -5  22   3       30.71       28.78      1.54 o 
  -4  22   3      106.10      103.37      2.52 o 
  -3  22   3      244.24      249.51      4.49 o 
  -2  22   3        0.06        0.14      0.50 o 
  -1  22   3       93.53       83.71      2.44 o 
   0  22   3      966.72      909.45     11.15 o 
   1  22   3       65.64       65.57      1.91 o 
   2  22   3       62.15       60.01      1.98 o 
   3  22   3        0.16        0.99      0.58 o 
   4  22   3        3.44        3.62      1.20 o 
  -6  23   3        2.05        4.76      1.17 o 
  -5  23   3       16.43       19.23      1.35 o 
  -4  23   3        1.87        3.25      0.87 o 
  -3  23   3      272.80      270.18      5.24 o 
  -2  23   3        6.50        6.96      0.85 o 
  -1  23   3       96.20       89.11      2.26 o 
   0  23   3      298.15      281.90      5.45 o 
   1  23   3       14.45       15.20      1.53 o 
   2  23   3       10.68        8.97      1.01 o 
   3  23   3        3.52        4.79      0.83 o 
   4  23   3        0.04        1.70      0.88 o 
  -5  24   3       10.44       13.50      1.46 o 
  -4  24   3      250.37      255.01      4.70 o 
  -3  24   3        1.71        3.91      0.61 o 
  -2  24   3        3.77        3.06      0.67 o 
  -1  24   3       64.76       54.96      2.11 o 
   0  24   3      192.50      183.62      3.49 o 
   1  24   3      164.05      162.10      3.27 o 
   2  24   3       43.69       37.58      1.42 o 
   3  24   3       10.70        8.50      1.04 o 
  -5  25   3        2.00        2.18      0.85 o 
  -4  25   3      273.90      251.99      5.08 o 
  -3  25   3       44.78       46.50      1.78 o 
  -2  25   3        2.26        2.11      0.62 o 
  -1  25   3       31.82       33.50      1.45 o 
   0  25   3      203.51      190.33      3.60 o 
   1  25   3      154.24      147.96      3.12 o 
   2  25   3        5.40        6.27      0.81 o 
   3  25   3       16.02       16.32      1.33 o 
  -5  26   3        1.50        2.47      0.90 o 
  -4  26   3       71.71       69.24      3.57 o 
  -3  26   3       43.18       44.31      1.77 o 
  -2  26   3        0.41        1.65      0.63 o 
  -1  26   3       60.39       59.17      1.89 o 
   0  26   3      159.91      148.40      3.13 o 
   1  26   3       50.61       50.03      1.74 o 
   2  26   3        6.83        5.47      0.78 o 
   3  26   3        4.05        7.14      1.20 o 
  -5  27   3       20.15       20.31      1.77 o 
  -4  27   3      117.96      121.83      3.80 o 
  -3  27   3       40.24       44.84      1.80 o 
  -2  27   3        9.56       12.04      1.19 o 
  -1  27   3        7.23        7.85      0.92 o 
   0  27   3       44.82       47.13      1.69 o 
   1  27   3       28.84       27.72      1.32 o 
   2  27   3        3.24        5.39      0.84 o 
   3  27   3        0.00        1.36      0.72 o 
  -5  28   3        0.53        2.41      0.96 o 
  -4  28   3        0.33        2.55      1.18 o 
  -3  28   3        9.71       10.68      1.13 o 
  -2  28   3       22.93       29.09      1.54 o 
  -1  28   3       10.40       11.85      1.23 o 
   0  28   3        2.75        6.23      0.86 o 
   1  28   3        7.27        9.31      0.95 o 
   2  28   3        3.19        4.12      0.89 o 
   3  28   3        0.49        2.15      1.27 o 
  -4  29   3        2.81        6.77      1.54 o 
  -3  29   3        2.67        5.73      0.95 o 
  -2  29   3       22.25       24.77      1.57 o 
  -1  29   3       17.71       19.36      1.41 o 
   0  29   3       12.34       16.87      1.21 o 
   1  29   3       17.07       14.40      1.17 o 
   2  29   3        3.92        5.46      1.02 o 
  -4  30   3       76.42       76.06      4.03 o 
  -3  30   3       55.38       57.08      2.90 o 
  -2  30   3       39.51       38.56      1.78 o 
  -1  30   3        0.36        2.29      0.72 o 
   0  30   3       41.77       42.33      1.67 o 
   1  30   3       47.85       41.27      1.67 o 
   2  30   3       29.34       28.39      1.33 o 
  -4  31   3       13.43       16.95      2.35 o 
  -3  31   3        9.39       13.63      1.88 o 
  -2  31   3        7.15       10.05      1.14 o 
  -1  31   3        0.79        3.94      0.81 o 
   0  31   3        0.90        2.26      0.76 o 
   1  31   3       18.74       19.83      1.16 o 
   2  31   3       11.58       15.93      1.25 o 
  -3  32   3        1.36        3.41      1.12 o 
  -2  32   3        1.02        4.85      1.34 o 
  -1  32   3        0.03        1.15      0.81 o 
   0  32   3       16.70       16.21      1.47 o 
   1  32   3        8.03       11.93      1.01 o 
  -3  33   3       40.30       38.56      2.58 o 
  -2  33   3        3.18        7.72      1.46 o 
  -1  33   3        1.20        2.81      0.85 o 
   0  33   3       65.47       58.23      2.56 o 
   1  33   3        0.12        1.13      0.62 o 
  -3  34   3        0.87        2.96      1.27 o 
  -2  34   3        1.65        3.75      1.97 o 
  -1  34   3        0.96        3.04      1.24 o 
   0  34   3        6.38        8.18      1.14 o 
   1  34   3        4.42        7.55      1.16 o 
  -2  35   3        0.95        3.75      2.02 o 
  -1  35   3        2.43        5.10      1.29 o 
   0  35   3        1.14        4.64      1.01 o 
  -6   0   4       17.93       11.55      1.84 o 
  -4   0   4      220.88      200.04      4.43 o 
  -2   0   4       33.30       33.62      1.50 o 
   0   0   4      689.55      710.78     10.41 o 
   2   0   4       40.00       46.09      1.93 o 
   4   0   4       20.36       26.11      2.33 o 
  -7   1   4        1.55        2.46      0.94 o 
  -6   1   4        7.51        6.90      1.09 o 
  -5   1   4       30.97       27.57      1.51 o 
  -4   1   4        4.34        4.44      0.55 o 
  -3   1   4       80.28       64.54      1.51 o 
  -2   1   4        2.89        4.57      0.53 o 
  -1   1   4      196.63      213.54      2.94 o 
   0   1   4     1392.76     1423.60     13.66 o 
   1   1   4      174.59      171.43      2.55 o 
   2   1   4        8.43       10.22      0.79 o 
   3   1   4        5.52        6.95      0.67 o 
   4   1   4        0.43        2.56      1.16 o 
  -7   2   4        0.10        1.35      0.75 o 
  -6   2   4       58.32       49.88      2.16 o 
  -5   2   4        3.60        4.33      0.91 o 
  -4   2   4       90.97       84.43      1.85 o 
  -3   2   4       79.44       73.75      1.64 o 
  -2   2   4       48.95       51.53      1.33 o 
  -1   2   4      194.54      208.61      2.91 o 
   0   2   4      215.59      202.10      2.74 o 
   1   2   4       79.43       75.17      1.53 o 
   2   2   4       61.37       63.67      1.59 o 
   3   2   4       40.02       38.28      1.24 o 
   4   2   4        0.09        1.17      1.02 o 
  -7   3   4        0.02        1.11      0.78 o 
  -6   3   4       24.42       21.45      1.65 o 
  -5   3   4       99.50       79.98      2.56 o 
  -4   3   4      202.03      189.30      3.11 o 
  -3   3   4       27.96       28.48      0.98 o 
  -2   3   4       37.04       33.04      0.88 o 
  -1   3   4      433.51      476.70      5.55 o 
   0   3   4      243.62      229.49      2.91 o 
   1   3   4        0.30        0.68      0.35 o 
   2   3   4        0.32        1.18      0.44 o 
   3   3   4        6.66        6.58      0.72 o 
   4   3   4        3.02        4.30      1.76 o 
  -7   4   4        3.47        7.66      1.21 o 
  -6   4   4        0.17       -0.71      0.65 o 
  -5   4   4       78.24       75.06      2.49 o 
  -4   4   4       33.69       31.52      1.10 o 
  -3   4   4      140.59      124.75      2.37 o 
  -2   4   4       70.00       64.07      1.30 o 
  -1   4   4      296.92      288.82      3.67 o 
   0   4   4      407.64      436.17      4.77 o 
   1   4   4       11.97       12.91      0.71 o 
   2   4   4        0.28        0.94      0.59 o 
   3   4   4       36.15       35.04      1.49 o 
   4   4   4        9.58       13.90      1.88 o 
  -7   5   4       47.16       36.40      2.09 o 
  -6   5   4        2.01        1.43      0.74 o 
  -5   5   4        1.22        1.22      0.61 o 
  -4   5   4       79.92       75.67      1.77 o 
  -3   5   4      269.22      244.47      3.26 o 
  -2   5   4       13.29       14.79      0.70 o 
  -1   5   4      207.87      210.76      2.91 o 
   0   5   4       20.39       24.48      0.74 o 
   1   5   4       53.32       50.85      1.22 o 
   2   5   4       10.83       14.03      0.91 o 
   3   5   4        4.63        8.15      1.74 o 
   4   5   4        0.07        1.40      0.92 o 
  -7   6   4        0.95        0.74      0.78 o 
  -6   6   4       76.14       67.28      3.18 o 
  -5   6   4       59.73       47.00      1.94 o 
  -4   6   4      232.88      224.77      3.18 o 
  -3   6   4        3.32        7.16      0.58 o 
  -2   6   4      103.10      101.41      1.78 o 
  -1   6   4       16.69       19.78      0.76 o 
   0   6   4        2.53        2.36      0.38 o 
   1   6   4       53.79       50.10      1.49 o 
   2   6   4        6.11        8.82      0.76 o 
   3   6   4       15.30       18.71      1.92 o 
   4   6   4        0.64        0.51      1.14 o 
  -7   7   4        0.86        2.51      0.88 o 
  -6   7   4       85.93       80.06      2.79 o 
  -5   7   4      128.10      106.90      3.03 o 
  -4   7   4      247.05      240.12      3.36 o 
  -3   7   4      390.56      394.74      4.78 o 
  -2   7   4       57.65       54.93      1.26 o 
  -1   7   4        3.32        7.45      0.59 o 
   0   7   4        0.25        0.74      0.31 o 
   1   7   4        0.31        0.68      0.39 o 
   2   7   4        4.86        7.28      0.70 o 
   3   7   4       40.46       40.74      1.72 o 
   4   7   4       19.22       22.79      2.70 o 
  -7   8   4        6.05        5.95      1.09 o 
  -6   8   4        7.25       12.59      1.32 o 
  -5   8   4       65.15       57.07      2.82 o 
  -4   8   4      283.12      271.15      3.97 o 
  -3   8   4       24.53       26.96      0.89 o 
  -2   8   4       12.66       12.18      0.67 o 
  -1   8   4      540.21      564.18      6.40 o 
   0   8   4      125.74      127.79      1.91 o 
   1   8   4       94.57       93.12      2.13 o 
   2   8   4       86.11       83.06      2.08 o 
   3   8   4        1.17        2.15      0.65 o 
   4   8   4       14.17       14.64      1.48 o 
  -7   9   4        1.59        2.49      0.90 o 
  -6   9   4      144.99      128.36      3.64 o 
  -5   9   4      186.76      196.17      3.79 o 
  -4   9   4       72.33       69.48      1.55 o 
  -3   9   4       46.03       42.86      1.12 o 
  -2   9   4       62.29       61.99      1.38 o 
  -1   9   4      127.87      127.55      2.11 o 
   0   9   4       60.31       53.33      1.46 o 
   1   9   4       26.83       25.02      1.01 o 
   2   9   4        0.58        1.46      0.51 o 
   3   9   4        1.82        2.10      0.90 o 
   4   9   4        1.85        2.72      0.97 o 
  -7  10   4        0.02        0.02      0.85 o 
  -6  10   4       19.27       19.10      1.63 o 
  -5  10   4     1074.26     1011.70     17.12 o 
  -4  10   4      132.10      124.39      2.21 o 
  -3  10   4       60.76       61.89      1.39 o 
  -2  10   4      349.11      337.01      5.40 o 
  -1  10   4       16.37       17.32      0.75 o 
   0  10   4       13.42       13.25      0.71 o 
   1  10   4       23.33       24.36      0.92 o 
   2  10   4        9.54       11.17      0.93 o 
   3  10   4       19.00       20.26      1.42 o 
   4  10   4      112.26       97.61      3.38 o 
  -7  11   4        1.53        2.40      0.88 o 
  -6  11   4       30.22       28.14      1.68 o 
  -5  11   4      361.29      361.44      5.84 o 
  -4  11   4       21.77       21.92      0.91 o 
  -3  11   4        1.37        2.05      0.44 o 
  -2  11   4      134.41      140.26      2.68 o 
  -1  11   4       99.27       91.26      1.74 o 
   0  11   4       38.56       30.85      0.97 o 
   1  11   4      128.04      132.60      2.55 o 
   2  11   4        3.60        5.06      0.70 o 
   3  11   4        7.79       10.01      1.18 o 
   4  11   4        0.01        1.49      1.11 o 
  -7  12   4        0.29        2.01      0.83 o 
  -6  12   4       47.62       48.85      2.63 o 
  -5  12   4       68.34       64.95      2.00 o 
  -4  12   4      399.28      382.87      4.93 o 
  -3  12   4       18.46       16.63      0.82 o 
  -2  12   4      260.06      249.83      4.55 o 
  -1  12   4       19.08       16.35      0.88 o 
   0  12   4        6.47        8.01      0.71 o 
   1  12   4      110.57      110.05      2.30 o 
   2  12   4       38.47       36.30      1.38 o 
   3  12   4        6.54        7.61      0.86 o 
   4  12   4        0.12        0.85      1.11 o 
  -7  13   4        5.43        5.48      1.37 o 
  -6  13   4        1.54        3.61      0.83 o 
  -5  13   4        5.11        7.59      0.88 o 
  -4  13   4      474.53      458.68      5.70 o 
  -3  13   4      460.19      435.98      5.37 o 
  -2  13   4      234.81      221.09      3.74 o 
  -1  13   4       44.74       46.10      1.37 o 
   0  13   4       50.53       48.19      1.40 o 
   1  13   4        4.81        6.54      0.78 o 
   2  13   4      154.63      145.27      3.05 o 
   3  13   4       31.11       30.67      1.37 o 
   4  13   4        2.70        4.46      1.08 o 
  -6  14   4       32.31       35.53      1.83 o 
  -5  14   4        0.11        0.14      0.68 o 
  -4  14   4       99.56       95.27      1.98 o 
  -3  14   4       14.06       18.35      0.91 o 
  -2  14   4        5.68        4.41      0.57 o 
  -1  14   4      388.85      372.85      5.24 o 
   0  14   4      294.21      293.45      4.39 o 
   1  14   4      127.03      116.59      2.44 o 
   2  14   4      252.31      233.91      4.18 o 
   3  14   4        2.89        4.11      0.88 o 
   4  14   4       11.63       13.57      1.52 o 
  -6  15   4       11.60       18.74      1.52 o 
  -5  15   4       32.48       29.05      1.35 o 
  -4  15   4       10.81       13.42      0.97 o 
  -3  15   4       15.16       14.87      0.83 o 
  -2  15   4        2.46        4.01      0.57 o 
  -1  15   4      100.54      111.67      2.32 o 
   0  15   4      659.75      624.83      8.85 o 
   1  15   4      275.95      249.63      4.06 o 
   2  15   4       11.47       17.87      1.25 o 
   3  15   4        6.39        9.59      1.25 o 
   4  15   4        0.89        2.37      1.89 o 
  -6  16   4        0.98        3.04      0.76 o 
  -5  16   4       31.33       30.99      1.37 o 
  -4  16   4        0.93        3.19      0.51 o 
  -3  16   4        0.78        1.13      0.42 o 
  -2  16   4      117.03      119.13      2.90 o 
  -1  16   4       24.93       22.90      1.04 o 
   0  16   4      285.44      259.73      4.69 o 
   1  16   4      314.89      292.99      4.60 o 
   2  16   4        6.65       11.08      1.03 o 
   3  16   4       10.59       13.52      1.22 o 
   4  16   4        7.77        9.33      2.09 o 
  -6  17   4        5.61        8.38      1.04 o 
  -5  17   4       12.89       13.72      1.05 o 
  -4  17   4        0.32        1.57      0.44 o 
  -3  17   4       20.78       17.79      0.93 o 
  -2  17   4      160.61      152.05      2.85 o 
  -1  17   4        2.64        1.99      0.88 o 
   0  17   4      180.36      166.92      4.42 o 
   1  17   4      749.63      706.51     10.42 o 
   2  17   4       54.09       55.19      1.85 o 
   3  17   4       23.15       20.72      1.39 o 
  -6  18   4        5.95        5.21      1.05 o 
  -5  18   4       34.36       34.88      1.48 o 
  -4  18   4       22.08       24.06      1.00 o 
  -3  18   4        5.59        4.78      0.64 o 
  -2  18   4      269.31      242.20      3.93 o 
  -1  18   4       32.52       29.65      1.45 o 
   0  18   4      284.65      266.54      4.86 o 
   1  18   4      150.98      157.89      3.62 o 
   2  18   4       40.15       42.02      1.62 o 
   3  18   4        5.27        5.06      1.30 o 
  -6  19   4        0.05        1.08      0.78 o 
  -5  19   4       16.94       19.93      1.27 o 
  -4  19   4       47.67       43.46      1.34 o 
  -3  19   4        0.12        1.85      1.03 o 
  -2  19   4        0.12        1.50      0.49 o 
  -1  19   4        1.38        1.83      0.67 o 
   0  19   4      160.10      139.54      3.24 o 
   1  19   4      125.42      112.09      2.56 o 
   2  19   4        5.68       10.44      1.02 o 
   3  19   4       88.46       79.92      2.75 o 
  -6  20   4        0.01        0.89      0.71 o 
  -5  20   4        0.77        1.71      0.63 o 
  -4  20   4        0.07        0.90      0.47 o 
  -3  20   4        9.90       13.18      0.97 o 
  -2  20   4        0.14        0.79      0.58 o 
  -1  20   4        9.03        8.26      1.03 o 
   0  20   4        2.97        4.98      0.87 o 
   1  20   4       33.86       36.41      1.85 o 
   2  20   4       89.10       80.48      2.95 o 
   3  20   4        1.32        4.32      0.87 o 
  -6  21   4       11.67       16.90      2.11 o 
  -5  21   4        0.34        1.97      1.19 o 
  -4  21   4        8.16        7.54      1.11 o 
  -3  21   4       12.60       12.85      0.91 o 
  -2  21   4        3.23        3.98      0.78 o 
  -1  21   4       25.78       26.53      1.65 o 
   0  21   4       31.48       32.12      1.51 o 
   1  21   4      125.68      118.05      3.06 o 
   2  21   4        3.57        5.46      0.87 o 
   3  21   4       17.22       17.14      2.20 o 
  -6  22   4        5.58        8.69      1.72 o 
  -5  22   4        0.52        1.17      0.77 o 
  -4  22   4        0.00        0.10      0.50 o 
  -3  22   4       65.18       58.43      1.73 o 
  -2  22   4       11.24       12.78      1.16 o 
  -1  22   4        2.50        2.89      0.75 o 
   0  22   4       46.91       41.10      1.71 o 
   1  22   4        3.18        5.66      0.89 o 
   2  22   4       77.24       70.81      2.98 o 
   3  22   4      181.30      141.14      3.67 o 
  -5  23   4        0.57        3.20      0.75 o 
  -4  23   4       49.29       48.83      1.93 o 
  -3  23   4      145.30      126.24      3.07 o 
  -2  23   4        0.87        4.36      0.88 o 
  -1  23   4        0.38        1.79      0.68 o 
   0  23   4        1.27        1.64      1.01 o 
   1  23   4        1.80        2.22      0.67 o 
   2  23   4        7.93        9.56      0.96 o 
   3  23   4       51.20       44.39      1.99 o 
  -5  24   4        1.70        5.87      1.01 o 
  -4  24   4       58.83       62.89      2.17 o 
  -3  24   4       38.20       40.48      1.71 o 
  -2  24   4       73.64       73.43      2.33 o 
  -1  24   4        1.24        1.69      0.82 o 
   0  24   4       26.98       25.73      1.48 o 
   1  24   4       53.89       45.85      1.89 o 
   2  24   4       32.39       23.44      1.39 o 
  -5  25   4        0.31        3.14      0.84 o 
  -4  25   4        6.26        6.91      1.14 o 
  -3  25   4      168.97      149.70      3.92 o 
  -2  25   4        5.35        6.14      0.94 o 
  -1  25   4        5.92        5.65      0.91 o 
   0  25   4        0.85        1.73      0.86 o 
   1  25   4        2.98        5.91      0.96 o 
   2  25   4      183.92      144.58      4.43 o 
  -5  26   4        0.01        2.86      0.89 o 
  -4  26   4       28.83       33.60      1.90 o 
  -3  26   4        5.52        9.73      1.14 o 
  -2  26   4       90.43       84.15      2.59 o 
  -1  26   4        6.06        7.04      0.98 o 
   0  26   4        3.89        5.70      0.87 o 
   1  26   4        5.27        7.71      0.98 o 
   2  26   4      104.77       82.46      2.75 o 
  -5  27   4        2.88        6.30      1.31 o 
  -4  27   4       23.61       29.80      1.82 o 
  -3  27   4      134.80      120.16      3.57 o 
  -2  27   4       87.06       89.69      2.72 o 
  -1  27   4        8.12       11.59      1.23 o 
   0  27   4        4.66        5.03      0.87 o 
   1  27   4        0.22        2.63      0.78 o 
   2  27   4        0.01        3.76      0.93 o 
  -4  28   4       19.43       22.51      1.61 o 
  -3  28   4        4.84        8.72      1.11 o 
  -2  28   4        2.19        7.46      2.36 o 
  -1  28   4        0.10        1.34      0.75 o 
   0  28   4       19.16       21.49      1.53 o 
   1  28   4       32.17       28.43      1.62 o 
   2  28   4        9.58       13.92      1.48 o 
  -4  29   4       17.24       19.97      1.72 o 
  -3  29   4      137.39      129.72      3.82 o 
  -2  29   4        4.77        7.68      1.12 o 
  -1  29   4        1.03        2.64      0.81 o 
   0  29   4        1.10        4.58      1.03 o 
   1  29   4        1.66        2.56      0.78 o 
  -4  30   4        4.32        6.24      1.19 o 
  -3  30   4      155.81      143.96      7.51 o 
  -2  30   4       28.67       33.95      1.95 o 
  -1  30   4        3.58        2.38      0.81 o 
   0  30   4        6.64        8.16      1.04 o 
   1  30   4        1.34        2.28      0.85 o 
  -3  31   4       57.23       66.94      2.72 o 
  -2  31   4        1.01        2.57      0.95 o 
  -1  31   4       11.13       13.40      1.69 o 
   0  31   4        0.95        3.79      1.16 o 
  -3  32   4        3.43        6.13      1.08 o 
  -2  32   4        4.05        7.32      1.88 o 
  -1  32   4        5.10        6.86      1.19 o 
   0  32   4        0.09        1.91      0.81 o 
  -2  33   4        2.62        6.69      1.87 o 
  -1  33   4       23.02       29.98      2.06 o 
  -7   0   5        8.89       10.97      2.13 o 
  -5   0   5       76.26       74.90      4.99 o 
  -3   0   5      354.73      331.94      8.91 o 
  -1   0   5      220.05      219.43      5.07 o 
   1   0   5       71.91       65.86      3.55 o 
   3   0   5        2.44        3.41      1.20 o 
  -7   1   5        0.79        3.21      1.01 o 
  -6   1   5        5.31        7.70      1.15 o 
  -5   1   5       98.85       93.03      2.93 o 
  -4   1   5      174.84      168.20      3.12 o 
  -3   1   5        2.37        2.10      0.51 o 
  -2   1   5        6.36        4.61      0.65 o 
  -1   1   5      146.95      139.94      2.67 o 
   0   1   5        5.22        7.11      0.77 o 
   1   1   5       30.58       31.27      1.28 o 
   2   1   5        0.07        1.72      0.72 o 
   3   1   5        0.22        1.39      0.87 o 
  -7   2   5       16.20       12.65      1.52 o 
  -6   2   5        0.07        0.62      0.67 o 
  -5   2   5      273.30      269.39      5.68 o 
  -4   2   5      272.86      251.93      4.01 o 
  -3   2   5      503.65      472.76     10.40 o 
  -2   2   5       26.23       25.63      1.08 o 
  -1   2   5        8.32        8.36      1.14 o 
   0   2   5       12.70       14.97      1.02 o 
   1   2   5       35.23       32.47      1.13 o 
   2   2   5        5.45        7.12      0.77 o 
   3   2   5        3.63        7.44      1.48 o 
  -7   3   5       15.90       12.45      1.53 o 
  -6   3   5        3.99        2.82      0.85 o 
  -5   3   5      283.77      275.54      6.91 o 
  -4   3   5       30.55       28.47      1.30 o 
  -3   3   5      143.04      126.79      2.92 o 
  -2   3   5       18.81       17.93      0.90 o 
  -1   3   5        2.44        4.45      0.60 o 
   0   3   5       13.26       15.28      0.92 o 
   1   3   5        7.16        6.87      0.79 o 
   2   3   5       21.75       22.98      1.12 o 
   3   3   5       22.64       24.90      2.06 o 
  -7   4   5        3.33        3.08      0.97 o 
  -6   4   5        8.28        9.24      1.23 o 
  -5   4   5      221.59      204.18      5.65 o 
  -4   4   5      276.54      252.39      4.04 o 
  -3   4   5      150.47      127.56      3.21 o 
  -2   4   5        5.39        6.51      0.68 o 
  -1   4   5      119.55      118.07      2.36 o 
   0   4   5      270.90      271.18      4.12 o 
   1   4   5       62.55       57.66      1.82 o 
   2   4   5       17.47       18.45      1.08 o 
   3   4   5        0.60        1.16      0.88 o 
  -7   5   5        0.29        0.94      0.83 o 
  -6   5   5        8.15        9.65      1.23 o 
  -5   5   5        1.21        0.65      0.67 o 
  -4   5   5      970.18      961.67     11.47 o 
  -3   5   5       93.24       81.02      1.92 o 
  -2   5   5       22.44       19.76      0.93 o 
  -1   5   5        0.39        0.22      0.51 o 
   0   5   5       26.51       28.47      1.50 o 
   1   5   5       26.59       25.62      1.24 o 
   2   5   5       11.71       15.81      1.24 o 
   3   5   5        5.00        6.49      2.20 o 
  -7   6   5       10.14       16.82      1.78 o 
  -6   6   5        1.75        2.33      0.77 o 
  -5   6   5        2.02        2.45      0.76 o 
  -4   6   5      878.25      842.98     10.27 o 
  -3   6   5      210.63      195.40      3.33 o 
  -2   6   5        2.27        2.49      0.51 o 
  -1   6   5       83.43       74.73      1.79 o 
   0   6   5        1.19        0.66      0.53 o 
   1   6   5      258.88      223.90      4.15 o 
   2   6   5       79.66       81.23      2.33 o 
   3   6   5        0.10        3.45      1.07 o 
  -7   7   5       20.38       21.61      2.27 o 
  -6   7   5        0.15        1.02      0.82 o 
  -5   7   5       36.40       31.02      1.65 o 
  -4   7   5       41.65       37.42      1.38 o 
  -3   7   5      243.72      230.79      3.75 o 
  -2   7   5       73.09       66.82      1.70 o 
  -1   7   5        0.42        1.11      0.51 o 
   0   7   5       20.90       20.73      1.14 o 
   1   7   5       37.30       33.48      1.34 o 
   2   7   5       84.42       87.85      2.48 o 
   3   7   5        5.62        8.49      2.33 o 
  -7   8   5        2.69        4.01      1.11 o 
  -6   8   5        6.15        7.87      1.11 o 
  -5   8   5       75.35       67.29      3.06 o 
  -4   8   5       40.92       39.71      1.38 o 
  -3   8   5      124.28      122.46      2.49 o 
  -2   8   5       89.98       81.84      1.92 o 
  -1   8   5       53.76       56.66      1.78 o 
   0   8   5      334.41      313.51      5.20 o 
   1   8   5        1.58        2.24      0.72 o 
   2   8   5        0.68        3.09      0.74 o 
   3   8   5       26.37       26.63      2.14 o 
  -7   9   5        1.41        1.87      0.89 o 
  -6   9   5       16.09       17.35      1.55 o 
  -5   9   5       59.48       56.63      2.21 o 
  -4   9   5        9.91       14.66      1.26 o 
  -3   9   5       67.15       63.11      1.72 o 
  -2   9   5        6.09        7.39      0.74 o 
  -1   9   5       43.29       40.58      1.52 o 
   0   9   5        8.96        9.84      1.00 o 
   1   9   5      392.71      374.17      6.15 o 
   2   9   5       65.43       67.05      2.32 o 
   3   9   5       62.29       56.19      3.56 o 
  -6  10   5       19.36       14.96      1.48 o 
  -5  10   5        6.06       10.42      1.19 o 
  -4  10   5       99.44       92.47      2.18 o 
  -3  10   5       13.14       15.25      1.00 o 
  -2  10   5       56.10       51.17      1.51 o 
  -1  10   5        0.52        1.80      0.57 o 
   0  10   5      198.10      174.95      3.73 o 
   1  10   5      331.52      313.81      5.47 o 
   2  10   5       81.08       77.05      2.92 o 
   3  10   5        4.91        6.21      2.15 o 
  -6  11   5       14.57       11.83      1.56 o 
  -5  11   5       15.49       15.12      1.43 o 
  -4  11   5       33.87       31.51      1.24 o 
  -3  11   5       51.52       52.96      1.58 o 
  -2  11   5       10.64       14.09      1.05 o 
  -1  11   5       64.55       57.26      1.84 o 
   0  11   5        4.13        4.84      0.93 o 
   1  11   5      186.96      174.22      3.73 o 
   2  11   5       39.87       40.64      2.43 o 
   3  11   5        0.02        3.57      1.11 o 
  -6  12   5        0.09        1.79      0.70 o 
  -5  12   5       12.42       16.68      1.50 o 
  -4  12   5        2.93        4.40      0.62 o 
  -3  12   5       23.38       22.32      1.09 o 
  -2  12   5      128.10      112.91      2.68 o 
  -1  12   5        0.30       -0.07      0.52 o 
   0  12   5       68.47       59.95      2.58 o 
   1  12   5      138.41      131.14      3.17 o 
   2  12   5      148.95      137.81      3.35 o 
   3  12   5       52.18       51.30      3.88 o 
  -6  13   5        5.14        6.21      0.98 o 
  -5  13   5       90.21       82.29      2.75 o 
  -4  13   5       70.97       63.86      2.82 o 
  -3  13   5        1.65        2.36      0.55 o 
  -2  13   5        3.13        6.71      0.82 o 
  -1  13   5       18.44       18.27      1.21 o 
   0  13   5        8.72       13.80      1.63 o 
   1  13   5       64.35       64.17      2.12 o 
   2  13   5      116.16      114.29      3.05 o 
   3  13   5        1.67        6.29      1.50 o 
  -6  14   5        0.10        1.39      0.71 o 
  -5  14   5       35.93       30.80      1.65 o 
  -4  14   5        3.40        5.69      1.02 o 
  -3  14   5      130.34      119.86      2.81 o 
  -2  14   5        0.65        1.10      0.55 o 
  -1  14   5        4.97        5.24      1.01 o 
   0  14   5        4.73        5.18      0.89 o 
   1  14   5      159.16      148.59      3.47 o 
   2  14   5        5.37        6.63      0.97 o 
   3  14   5        0.27        2.63      1.25 o 
  -6  15   5        3.21        2.94      0.83 o 
  -5  15   5       36.80       34.91      1.76 o 
  -4  15   5        1.91        2.71      0.53 o 
  -3  15   5        1.37        2.04      0.56 o 
  -2  15   5        0.14        0.88      0.51 o 
  -1  15   5       36.59       34.54      1.75 o 
   0  15   5       21.78       22.35      1.36 o 
   1  15   5        0.04        1.21      0.82 o 
   2  15   5        1.30        2.24      1.19 o 
   3  15   5        5.21        6.70      1.01 o 
  -6  16   5        8.42        9.78      1.30 o 
  -5  16   5       13.78       13.88      1.37 o 
  -4  16   5        2.89        3.50      0.64 o 
  -3  16   5        9.67       13.16      1.19 o 
  -2  16   5        0.03       -0.02      0.46 o 
  -1  16   5       54.65       55.79      2.25 o 
   0  16   5        5.77        6.67      0.96 o 
   1  16   5       30.11       32.28      1.57 o 
   2  16   5       13.67       17.12      1.45 o 
   3  16   5        5.29        8.60      1.15 o 
  -6  17   5        0.07        0.23      1.02 o 
  -5  17   5       52.31       56.12      2.64 o 
  -4  17   5       13.71       14.43      1.61 o 
  -3  17   5       46.27       37.00      1.59 o 
  -2  17   5        5.56        8.01      1.12 o 
  -1  17   5        1.37        0.90      0.78 o 
   0  17   5       29.23       26.61      1.47 o 
   1  17   5       69.42       68.17      2.28 o 
   2  17   5        6.72        6.04      0.92 o 
  -6  18   5       24.77       20.66      3.11 o 
  -5  18   5       11.78       14.54      1.41 o 
  -4  18   5        0.12        1.87      0.53 o 
  -3  18   5      140.43      117.26      2.86 o 
  -2  18   5      205.85      177.06      4.29 o 
  -1  18   5        0.72        1.23      0.67 o 
   0  18   5       11.21       13.52      1.28 o 
   1  18   5        7.93        8.51      1.06 o 
   2  18   5        1.71        3.32      0.84 o 
  -6  19   5        1.78        2.53      2.14 o 
  -5  19   5        0.02        2.33      0.85 o 
  -4  19   5        3.86        4.47      0.68 o 
  -3  19   5       55.89       49.49      1.78 o 
  -2  19   5       35.45       35.22      1.82 o 
  -1  19   5       70.01       63.45      2.18 o 
   0  19   5       53.02       50.93      1.99 o 
   1  19   5        8.68       10.08      1.18 o 
   2  19   5       30.96       29.50      1.59 o 
  -5  20   5        1.77        2.35      1.66 o 
  -4  20   5       15.42       17.02      1.15 o 
  -3  20   5       15.11       14.47      1.39 o 
  -2  20   5       31.61       29.47      1.71 o 
  -1  20   5        0.54        0.76      0.63 o 
   0  20   5        3.73        3.76      0.84 o 
   1  20   5        0.00        1.71      1.42 o 
   2  20   5       10.74        9.98      1.19 o 
  -5  21   5        0.18        1.81      0.79 o 
  -4  21   5        3.18        4.84      0.84 o 
  -3  21   5        0.52        0.76      0.59 o 
  -2  21   5       80.16       63.96      2.49 o 
  -1  21   5       84.01       73.61      2.43 o 
   0  21   5        6.36        5.83      0.90 o 
   1  21   5        6.41        8.02      1.08 o 
   2  21   5       10.05       12.02      1.71 o 
  -5  22   5        0.00        0.68      0.79 o 
  -4  22   5        9.50       12.26      1.23 o 
  -3  22   5        4.49        4.82      1.61 o 
  -2  22   5        9.64       10.00      1.25 o 
  -1  22   5       65.12       62.39      2.24 o 
   0  22   5        0.40        1.03      0.76 o 
   1  22   5        4.13        4.71      0.91 o 
   2  22   5       25.70       28.46      1.80 o 
  -5  23   5        5.07        6.70      1.28 o 
  -4  23   5        0.52        1.56      0.69 o 
  -3  23   5        1.24        3.61      1.75 o 
  -2  23   5        8.13        9.01      1.17 o 
  -1  23   5       42.84       40.70      1.85 o 
   0  23   5       10.17        8.84      1.07 o 
   1  23   5       11.01       11.27      1.25 o 
  -5  24   5        1.34        2.31      1.11 o 
  -4  24   5       36.20       39.22      3.06 o 
  -3  24   5       19.46       20.09      2.04 o 
  -2  24   5       24.15       23.63      1.64 o 
  -1  24   5        0.15        1.04      1.31 o 
   0  24   5        0.73        1.88      0.71 o 
   1  24   5        0.24        2.97      1.01 o 
  -4  25   5        4.06        6.22      1.08 o 
  -3  25   5        4.60        4.73      1.13 o 
  -2  25   5       20.22       22.91      1.51 o 
  -1  25   5       27.33       28.63      1.67 o 
   0  25   5        8.64        9.77      1.13 o 
   1  25   5        0.70        2.26      0.79 o 
  -4  26   5        0.02        1.20      0.84 o 
  -3  26   5        3.10        3.33      1.10 o 
  -2  26   5       40.76       44.59      1.95 o 
  -1  26   5       21.52       26.47      1.71 o 
   0  26   5        2.23        3.41      0.81 o 
   1  26   5        0.05        1.92      0.82 o 
  -4  27   5        2.17        5.53      1.05 o 
  -3  27   5       24.42       28.52      2.07 o 
  -2  27   5        7.16       13.37      1.31 o 
  -1  27   5       10.92       10.74      1.24 o 
   0  27   5        3.93        7.64      1.10 o 
  -3  28   5       14.13       14.16      1.67 o 
  -2  28   5        0.33        2.75      0.87 o 
  -1  28   5        0.89        3.24      1.53 o 
   0  28   5        7.00        8.46      1.18 o 
  -3  29   5        1.70        5.36      1.22 o 
  -2  29   5        1.28        4.44      1.24 o 
  -1  29   5       25.95       33.72      2.10 o 
  -2  30   5        0.34        4.37      1.84 o 
  -1  30   5       13.26       21.62      3.27 o 
  -6   0   6        2.14        5.38      1.52 o 
  -4   0   6        7.75        8.22      1.15 o 
  -2   0   6      548.73      521.79     10.08 o 
   0   0   6        5.13        7.34      1.17 o 
   2   0   6        3.21        4.58      1.26 o 
  -6   1   6       18.58       25.42      2.04 o 
  -5   1   6       15.83       16.26      1.48 o 
  -4   1   6      228.33      214.16      3.69 o 
  -3   1   6      936.62      917.53     12.28 o 
  -2   1   6       20.11       21.35      1.20 o 
  -1   1   6       22.81       23.02      1.14 o 
   0   1   6       20.23       21.35      1.08 o 
   1   1   6       67.40       70.67      2.86 o 
   2   1   6       49.17       52.52      2.00 o 
  -6   2   6       18.84       23.09      1.83 o 
  -5   2   6       22.55       25.16      1.68 o 
  -4   2   6      500.27      474.51      6.66 o 
  -3   2   6       97.79       91.84      2.23 o 
  -2   2   6       36.14       38.31      1.38 o 
  -1   2   6        4.65        4.78      0.69 o 
   0   2   6        1.78        2.00      0.60 o 
   1   2   6       34.29       37.34      1.58 o 
   2   2   6        0.22       -0.24      1.03 o 
  -6   3   6        1.54        2.65      0.83 o 
  -5   3   6        1.69        2.19      0.80 o 
  -4   3   6      475.07      453.03      6.42 o 
  -3   3   6      233.99      223.95      3.84 o 
  -2   3   6        0.24        1.22      0.52 o 
  -1   3   6       11.45       14.62      1.08 o 
   0   3   6       35.65       34.55      1.50 o 
   1   3   6       64.56       64.50      2.10 o 
   2   3   6        2.04        4.00      1.59 o 
  -6   4   6        1.48        1.75      0.84 o 
  -5   4   6        6.07        7.20      1.07 o 
  -4   4   6        9.45       13.36      1.55 o 
  -3   4   6       21.67       25.14      1.17 o 
  -2   4   6       46.56       51.91      2.06 o 
  -1   4   6        0.13        1.64      0.55 o 
   0   4   6       49.06       48.03      1.78 o 
   1   4   6       55.44       56.68      1.98 o 
   2   4   6       92.91       97.33      3.65 o 
  -6   5   6        2.17        3.21      0.89 o 
  -5   5   6       26.82       25.09      1.52 o 
  -4   5   6      162.34      152.96      4.15 o 
  -3   5   6      159.37      154.56      3.25 o 
  -2   5   6       97.89       89.56      2.16 o 
  -1   5   6        2.77        5.85      0.83 o 
   0   5   6        4.24        7.74      0.93 o 
   1   5   6       55.76       54.83      1.94 o 
   2   5   6      171.46      155.30      3.98 o 
  -6   6   6        5.61        7.64      1.25 o 
  -5   6   6        3.44        4.09      0.85 o 
  -4   6   6        7.72        8.00      0.87 o 
  -3   6   6       45.52       45.33      1.54 o 
  -2   6   6       11.37       13.84      1.04 o 
  -1   6   6       18.28       17.13      1.23 o 
   0   6   6        2.58        5.45      0.83 o 
   1   6   6       22.26       21.36      1.57 o 
   2   6   6       30.15       31.49      1.72 o 
  -6   7   6       11.19       13.68      1.53 o 
  -5   7   6       13.94       14.05      2.04 o 
  -4   7   6       15.24       15.56      1.07 o 
  -3   7   6       43.58       47.92      1.59 o 
  -2   7   6       18.30       20.93      1.23 o 
  -1   7   6        4.78        4.91      0.94 o 
   0   7   6       22.46       24.10      1.29 o 
   1   7   6        2.32        3.15      1.03 o 
   2   7   6        6.42        8.18      1.16 o 
  -6   8   6       21.25       18.52      2.10 o 
  -5   8   6        8.15        7.46      1.17 o 
  -4   8   6       67.59       67.11      1.93 o 
  -3   8   6      149.25      133.28      2.81 o 
  -2   8   6       10.04       11.60      1.23 o 
  -1   8   6        0.01        0.27      0.55 o 
   0   8   6        0.77        1.54      0.86 o 
   1   8   6       11.81       11.59      1.31 o 
   2   8   6       52.58       50.01      2.16 o 
  -6   9   6       27.75       29.94      2.32 o 
  -5   9   6        8.52       11.80      1.29 o 
  -4   9   6       40.60       38.62      1.47 o 
  -3   9   6        2.55        4.62      0.70 o 
  -2   9   6       99.37       97.00      2.62 o 
  -1   9   6        4.89        6.31      0.86 o 
   0   9   6        7.76       10.39      1.23 o 
   1   9   6       49.63       43.93      2.29 o 
   2   9   6        8.50       10.72      1.65 o 
  -6  10   6        4.73        4.49      0.95 o 
  -5  10   6        3.29        3.15      0.78 o 
  -4  10   6       12.81       13.60      1.07 o 
  -3  10   6       16.42       18.26      1.20 o 
  -2  10   6        4.86        4.00      0.80 o 
  -1  10   6        1.63        3.53      0.73 o 
   0  10   6       10.15       10.70      1.25 o 
   1  10   6       13.36       13.16      1.35 o 
   2  10   6        0.99        2.71      0.93 o 
  -6  11   6        0.66        2.10      0.84 o 
  -5  11   6        0.56        1.15      0.62 o 
  -4  11   6        0.35        2.28      0.56 o 
  -3  11   6       47.97       43.21      1.70 o 
  -2  11   6       33.01       36.65      1.58 o 
  -1  11   6        8.25        9.82      1.03 o 
   0  11   6       23.66       21.58      1.55 o 
   1  11   6       34.30       31.22      1.72 o 
   2  11   6        0.21        3.36      0.92 o 
  -6  12   6        1.97        2.09      1.05 o 
  -5  12   6        1.88        1.84      0.81 o 
  -4  12   6        3.33        4.79      0.77 o 
  -3  12   6       18.75       17.26      1.17 o 
  -2  12   6       92.79       81.81      2.43 o 
  -1  12   6       15.72       16.05      1.52 o 
   0  12   6       25.77       22.86      1.62 o 
   1  12   6       11.46       13.64      2.20 o 
   2  12   6       85.00       75.57      2.77 o 
  -6  13   6        2.79        5.55      1.44 o 
  -5  13   6       12.85       13.71      1.36 o 
  -4  13   6        5.40        6.67      0.87 o 
  -3  13   6        1.33        0.93      0.55 o 
  -2  13   6       89.01       72.70      2.29 o 
  -1  13   6       13.15       13.71      1.49 o 
   0  13   6        7.81        8.37      1.19 o 
   1  13   6       16.24       18.18      1.61 o 
   2  13   6        0.15        2.10      1.66 o 
  -6  14   6        7.91       10.74      1.34 o 
  -5  14   6       35.36       30.48      2.48 o 
  -4  14   6        6.26        5.87      0.87 o 
  -3  14   6        3.28        6.25      0.84 o 
  -2  14   6       94.12       77.46      2.39 o 
  -1  14   6        9.67        9.38      1.29 o 
   0  14   6        1.87        2.67      0.84 o 
   1  14   6        9.49        9.61      1.82 o 
   2  14   6        0.75        1.89      1.30 o 
  -5  15   6       14.87       15.18      1.65 o 
  -4  15   6       41.96       41.54      2.28 o 
  -3  15   6       45.58       39.57      1.85 o 
  -2  15   6        5.43        6.40      1.11 o 
  -1  15   6       13.40       12.52      1.47 o 
   0  15   6        1.93        1.71      0.81 o 
   1  15   6       22.47       18.53      1.67 o 
  -5  16   6       12.56       11.64      1.48 o 
  -4  16   6        0.23        2.56      0.62 o 
  -3  16   6        1.11        1.93      0.66 o 
  -2  16   6        5.80        7.96      1.15 o 
  -1  16   6       61.19       52.14      2.34 o 
   0  16   6        9.81        8.43      1.51 o 
   1  16   6        9.53       12.33      1.73 o 
  -5  17   6        1.65        2.61      1.07 o 
  -4  17   6        1.31        2.38      0.61 o 
  -3  17   6       19.31       22.86      1.61 o 
  -2  17   6        2.36        2.39      1.02 o 
  -1  17   6        3.81        3.59      1.28 o 
   0  17   6        9.24       10.49      1.39 o 
   1  17   6        4.52        4.03      0.96 o 
  -5  18   6        3.90        8.03      1.19 o 
  -4  18   6       32.14       35.83      1.57 o 
  -3  18   6        0.24        1.33      0.84 o 
  -2  18   6        0.39        1.09      0.80 o 
  -1  18   6       22.57       22.59      1.93 o 
   0  18   6        3.74        5.73      1.16 o 
   1  18   6        0.09        1.20      0.87 o 
  -5  19   6        0.50        2.45      0.90 o 
  -4  19   6       16.67       22.91      1.34 o 
  -3  19   6       15.67       15.32      1.55 o 
  -2  19   6       14.81       15.36      1.58 o 
  -1  19   6        7.32        7.53      1.31 o 
   0  19   6       17.61       17.47      1.72 o 
   1  19   6        0.56        1.22      0.91 o 
  -5  20   6        8.62        9.75      1.42 o 
  -4  20   6        8.91       13.25      1.39 o 
  -3  20   6       13.91       12.97      1.40 o 
  -2  20   6       24.74       27.47      1.88 o 
  -1  20   6        3.05        2.65      1.03 o 
   0  20   6        0.40        1.33      0.91 o 
   1  20   6        2.91        3.79      1.09 o 
  -4  21   6       23.08       24.35      2.28 o 
  -3  21   6        1.26        1.58      0.69 o 
  -2  21   6        0.02        2.48      0.88 o 
  -1  21   6        7.29       11.62      1.47 o 
   0  21   6       32.67       31.71      2.02 o 
  -4  22   6        1.08        3.84      1.11 o 
  -3  22   6        0.25        1.79      0.78 o 
  -2  22   6        8.55       10.30      1.32 o 
  -1  22   6       24.37       27.58      2.01 o 
   0  22   6        4.21        2.91      1.00 o 
  -4  23   6       26.20       27.97      1.85 o 
  -3  23   6        1.27        2.37      0.95 o 
  -2  23   6        7.72       15.05      1.64 o 
  -1  23   6        1.66        1.59      0.95 o 
   0  23   6        7.00        6.74      1.29 o 
  -3  24   6        1.55        3.91      0.95 o 
  -2  24   6        9.90        9.14      1.35 o 
  -1  24   6        3.75        3.94      1.08 o 
  -3  25   6        1.51        3.46      0.97 o 
  -2  25   6        0.14        1.86      1.04 o 
  -1  25   6       28.74       44.85      2.38 o 
  -2  26   6       17.05       24.94      2.02 o 
  -5   0   7        2.91        3.96      1.21 o 
  -3   0   7      272.40      244.37      9.11 o 
  -1   0   7       24.70       27.24      2.35 o 
   1   0   7        2.31        2.64      1.40 o 
  -6   1   7        0.23        0.73      0.81 o 
  -5   1   7        0.27        1.83      1.00 o 
  -4   1   7       20.09       22.23      1.18 o 
  -3   1   7        0.18        2.66      0.61 o 
  -2   1   7        0.06        1.29      0.76 o 
  -1   1   7        6.30        9.35      1.03 o 
   0   1   7        0.27        2.44      1.31 o 
   1   1   7        0.60        3.15      0.94 o 
  -6   2   7        0.02        0.89      0.93 o 
  -5   2   7        0.82        1.66      0.93 o 
  -4   2   7        3.19        4.37      0.68 o 
  -3   2   7        5.16        6.64      0.83 o 
  -2   2   7       44.32       46.63      1.62 o 
  -1   2   7        0.77        1.66      0.68 o 
   0   2   7        4.03        6.71      0.98 o 
   1   2   7        6.16       10.73      1.29 o 
  -5   3   7        7.71       10.37      1.27 o 
  -4   3   7       29.22       30.36      1.33 o 
  -3   3   7        8.60        9.25      1.04 o 
  -2   3   7        0.33        2.56      0.68 o 
  -1   3   7        3.25        3.51      0.76 o 
   0   3   7        0.81        1.62      0.78 o 
   1   3   7        1.60        4.52      1.16 o 
  -5   4   7        0.20        1.60      0.74 o 
  -4   4   7       28.81       32.72      1.39 o 
  -3   4   7       25.81       25.34      1.25 o 
  -2   4   7      221.71      220.73      4.52 o 
  -1   4   7        0.60        2.23      0.74 o 
   0   4   7        0.11        2.62      0.76 o 
   1   4   7       21.71       25.01      1.96 o 
  -5   5   7       11.00       11.53      1.36 o 
  -4   5   7        0.10        0.29      0.68 o 
  -3   5   7        3.14        4.15      0.97 o 
  -2   5   7       36.87       42.20      1.77 o 
  -1   5   7       89.99       90.87      3.56 o 
   0   5   7        1.72        3.95      0.86 o 
   1   5   7        0.00        2.35      0.95 o 
  -5   6   7       13.79       15.97      1.45 o 
  -4   6   7        0.26        1.62      0.57 o 
  -3   6   7       89.87       90.15      3.07 o 
  -2   6   7       72.87       73.45      2.39 o 
  -1   6   7        0.06        1.27      0.90 o 
   0   6   7        2.62        3.84      0.95 o 
   1   6   7        0.00        0.93      1.33 o 
  -5   7   7        7.67        7.29      1.10 o 
  -4   7   7        0.05        1.53      0.66 o 
  -3   7   7      285.72      269.79      5.70 o 
  -2   7   7      118.82      100.54      3.08 o 
  -1   7   7       22.45       24.27      1.70 o 
   0   7   7        0.63        0.20      0.88 o 
   1   7   7        9.06        8.77      1.77 o 
  -5   8   7        0.78        1.59      0.76 o 
  -4   8   7        9.45       11.90      1.13 o 
  -3   8   7      176.39      176.10      3.97 o 
  -2   8   7       33.01       35.61      1.65 o 
  -1   8   7       35.78       33.20      1.65 o 
   0   8   7       13.26       18.72      1.72 o 
  -5   9   7        1.95        2.73      1.02 o 
  -4   9   7       56.42       49.73      1.93 o 
  -3   9   7       91.74       90.60      2.69 o 
  -2   9   7        0.01        0.67      0.62 o 
  -1   9   7       65.87       61.60      2.55 o 
   0   9   7        0.02        0.89      1.12 o 
  -5  10   7        3.41        3.81      0.79 o 
  -4  10   7       41.17       40.13      1.75 o 
  -3  10   7       12.72       14.02      1.32 o 
  -2  10   7       43.92       47.07      1.91 o 
  -1  10   7        5.60        9.43      1.37 o 
   0  10   7        1.04        1.60      0.86 o 
  -5  11   7        0.05        2.51      1.03 o 
  -4  11   7       35.41       27.46      1.48 o 
  -3  11   7        1.10        1.84      0.66 o 
  -2  11   7        7.00        8.80      1.06 o 
  -1  11   7        0.03        0.18      0.82 o 
   0  11   7        0.16        1.67      0.91 o 
  -5  12   7        8.07       11.35      1.28 o 
  -4  12   7       25.26       29.65      1.53 o 
  -3  12   7        3.51        3.27      0.73 o 
  -2  12   7       45.60       46.55      2.27 o 
  -1  12   7        7.50        7.01      1.24 o 
   0  12   7        0.34        0.89      0.86 o 
  -5  13   7        8.23       15.46      1.53 o 
  -4  13   7       14.98       17.65      1.35 o 
  -3  13   7       40.98       41.34      1.83 o 
  -2  13   7       32.57       32.27      2.03 o 
  -1  13   7        0.06        1.08      0.85 o 
   0  13   7        9.56       10.29      1.43 o 
  -4  14   7        0.13        1.27      0.68 o 
  -3  14   7       29.32       31.93      1.69 o 
  -2  14   7       29.19       28.88      1.95 o 
  -1  14   7        0.72        1.89      0.96 o 
   0  14   7       18.04       18.34      2.62 o 
  -4  15   7        6.61       10.86      1.17 o 
  -3  15   7       10.92       12.11      1.44 o 
  -2  15   7        4.34        4.61      1.43 o 
  -1  15   7       16.31       18.80      1.90 o 
   0  15   7        0.06        0.06      0.86 o 
  -4  16   7        3.41        8.13      1.04 o 
  -3  16   7       11.96       12.89      1.49 o 
  -2  16   7        2.88        2.01      0.95 o 
  -1  16   7        0.47        1.82      0.98 o 
  -4  17   7       28.59       32.55      2.10 o 
  -3  17   7        6.59        8.62      1.31 o 
  -2  17   7        0.03        2.18      0.93 o 
  -1  17   7        0.11        0.67      0.97 o 
  -3  18   7        3.92        6.97      1.22 o 
  -2  18   7        0.35        0.10      0.91 o 
  -1  18   7       23.36       30.45      2.62 o 
  -3  19   7        5.48        6.25      1.29 o 
  -2  19   7        8.17       10.96      1.67 o 
  -4   0   8        7.77       10.03      1.54 o 
  -2   0   8       12.99       11.36      2.75 o 
  -4   1   8        4.26        5.28      0.82 o 
  -3   1   8        0.09        1.07      0.63 o 
  -2   1   8        0.52        2.55      0.78 o 
  -4   2   8        6.31        7.75      0.92 o 
  -3   2   8        0.55        1.93      0.84 o 
  -2   2   8        0.01        2.23      0.67 o 
  -4   3   8        0.00        1.63      0.64 o 
  -3   3   8        6.48       10.52      1.17 o 
  -2   3   8        0.02        2.13      0.77 o 
  -3   4   8        5.64        9.39      1.47 o 
  -2   4   8       33.07       37.99      2.48 o 
  -3   5   8       12.08       12.94      1.28 o 
  -2   5   8        9.47       11.57      1.23 o 
  -3   6   8        4.59        7.21      1.40 o 
  -2   6   8        8.46       10.35      1.27 o 
  -3   7   8        9.25       13.19      1.29 o 
                                                 
